# Supplementary material for: Comprehensive analysis of full-length transcripts reveals novel splicing abnormalities and oncogenic transcripts in liver cancer
Source: PLoS Genet. 2022 Aug 4;18(8):e1010342. doi: 10.1371/journal.pgen.1010342 (PMC9380957; doi:10.1371/journal.pgen.1010342)
Supplement: S1 Data — (XLSX) [file pgen.1010342.s031.xlsx]

## Sheet: Sheet1
S1 Data. Clinical and pathological information of the 42 HCC patients.
ID	Age	Gender	Virus infection	Ta	N	M	Historogical typeb	Edmondson grade	Tumor size (mm)	Portal vein invasion	Hepatic vein invasion	Hepatic artery invasion	Bile duct invasion	Liver fibrosisc	Alcohol intaked	Smoking	Prognosise	Overall survival (month)
RK002	62	M	HCV	4	0	0	HCC	3	87	1	1	0	0	4	1	1	1	40
RK019	74	M	HCV	2	0	0	HCC	1~2	25	0	0	0	0	0	0	0	0	53
RK021	81	M	HCV	2	0	0	HCC	2~3	25	0	0	0	0	4	0	0	0	28
RK022	73	F	HCV	2	0	0	HCC	3	40	0	0	0	0	4	0	0	3	37
RK028	79	F	HCV	2	0	0	HCC	2	27	1	0	0	0	3	0	0	0	13
RK030	60	M	HCV	3	0	0	HCC	2	35	0	0	0	0	2	0	1	1	26
RK032	64	M	HCV	3	0	0	HCC	2	20	1	0	0	0	4	0	1	1	22
RK048	69	M	HCV	2	0	0	HCC	2	25	0	0	0	0	2	0	1	0	72
RK052	76	M	HCV	2	0	0	HCC	2	40	0	0	0	0	2	2	1	0	32
RK054	75	M	HCV	2	0	0	HCC	2	20	0	0	0	0	3	0	0	0	23
RK056	74	M	HCV	3	0	0	HCC	2	50	1	0	0	0	1	2	0	0	45
RK059	81	M	HCV	2	0	0	HCC	2	58	1	1	0	0	3	2	1	0	15
RK062	74	M	HCV	2	0	0	HCC	2~3	45	0	0	0	1	0	NA	0	0	38
RK065	84	F	HCV	2	0	0	HCC	2	25	0	1	0	0	3	0	0	0	40
RK068	32	F	HBV	1	0	0	HCC	2	13	0	0	0	0	2	1	0	0	42
RK074	69	M	HBV	3	0	0	HCC	2	45	1	1	0	0	2	3	0	1	1
RK076	67	M	HCV	2	0	0	HCC	2	18	0	0	0	0	3	NA	NA	0	44
RK079	51	M	HBV	2	0	0	HCC	3	100	1	1	0	0	2	0	0	0	39
RK081	72	M	HCV	2	0	0	HCC	2	23	0	0	0	0	2	3	1	0	40
RK083	71	F	HBV	2	0	0	HCC	2	45	1	0	0	0	2	2	0	0	39
RK092	58	M	HBV	1	0	0	HCC	2	15	0	1	0	0	4	2	1	0	40
RK095	71	F	HCV	2	0	0	HCC	2	18	0	0	0	0	3	0	0	0	35
RK099	78	M	HBV, HCV	2	0	0	HCC	2	50	0	0	0	0	1	2	1	0	36
RK100	75	F	HCV	4	0	0	HCC	2~3	50	1	0	0	0	3	0	0	1	13
RK104	72	M	HCV	1	0	0	HCC	2	18	0	0	0	0	4	1	0	0	35
RK106	45	F	HBV	2	0	0	HCC	1	26	0	0	0	0	2	1	0	0	34
RK107	57	F	HBV	2	0	0	HCC	2	26	0	0	0	0	4	0	0	0	34
RK110	72	M	HCV	4	0	0	HCC	2	25	1	0	0	0	4	0	0	0	31
RK115	68	F	HBV	1	0	0	HCC	2	18	0	0	0	0	2	0	0	0	30
RK116	78	F	HCV	3	0	0	HCC	2	30	0	1	0	0	1	0	0	0	30
RK119	72	F	HCV	3	0	0	HCC	2~3	45	1	2	0	0	4	0	0	2	4
RK124	67	M	HCV	1	0	0	HCC	1	15	0	0	0	0	4	2	1	0	32
RK130	42	M	HBV	2	0	0	HCC	2	43	1	0	0	0	3	2	1	0	29
RK141	31	F	HBV	2	0	0	HCC	2	60	0	0	0	0	1	2	1	0	7
RK143	66	M	HCV	3	0	0	HCC	2	40	0	0	0	0	4	1	1	0	32
RK170	73	M	HBV, HCV	3	0	0	HCC	2~3	40	3	1	0	0	4	2	0	1	19
RK185	50	M	HBV	2	0	0	HCC	2	35	0	0	0	0	1	3	1	0	27
RK186	58	F	HBV	2	0	0	HCC	2	25	0	0	0	0	3	2	0	1	23
RK205	52	M	HBV	1	0	0	HCC	3	12	0	0	0	0	4	2	1	0	24
RK213	62	M	HBV	3	0	0	HCC	3	55	1	0	0	0	3	0	1	0	18
RK268	66	M	HBV	2	0	0	HCC	2	26	0	0	0	0	1	1	1	0	17
RK270	70	M	HBV	2	0	0	HCC	2	35	0	0	0	0	2	0	1	0	13
a; TNM staging in UICC
b; HCC (hepatocullar carcinoma), ICC (intrahepatic cholangiocellular carcinoma), cHCC/CC (combined hepatocellular cholangiocellular carcinoma)
c; Fibrosis in non-cancerous liver tissue is determined according the New Inuyama Classification.
d; 0= no alcohol intake, 1=social drinker, 2: ~60g every day, 3: 60g and more every day
e; 0= survial, 1= death from liver cancer, 2= surgery-related death, 3= death from other diseases
