# Supplementary material for: Comprehensive analysis of full-length transcripts reveals novel splicing abnormalities and oncogenic transcripts in liver cancer
Source: PLoS Genet. 2022 Aug 4;18(8):e1010342. doi: 10.1371/journal.pgen.1010342 (PMC9380957; doi:10.1371/journal.pgen.1010342)
Supplement: S2 Data — (XLSX) [file pgen.1010342.s032.xlsx]

## Sheet: Sheet2
S2 Data. Summary of RNA-seq of HCC clinical samples
Sample ID	Tissue	Total sequenced reads	Filtered reads	Filtered read bases (bp)	Longest read length	Mapped reads	Mapping rate (%)	Mapped bases	Average read length (bp)	Mismatch rate (%)	Insertion rate (%)	Deletion rate (%)	Number of protein-coding transcripts	Number of novel protein-coding transcripts	Number of non-coding transcripts	Number of novel non-coding transcripts	Number of reads of protein-coding transcripts	Number of reads of novel protein-coding transcripts	Number of reads of non-coding transcripts	Number of reads of novel non-coding transcripts	Entire CDS read rate (%)	Lacking 3' region of CDS read rate(%)	Lacking 5' region of CDS read rate(%)	Lacking both ends of CDS read rate(%)
RK002	C	9237409	7381758	10602459835	61697	6768048	91.6861	10210807607	1508.68	1.85817	1.82099	2.84717	37183	2211	5307	1345	3052480	20646	250941	5281	51.6927	2.18459	36.1038	10.019
RK002	L	12874810	10526561	14471026716	25297	10485982	99.6145	14454665494	1378.47	1.95297	1.8664	2.83718	35373	2268	4821	1439	5877677	33519	912451	9874	61.6141	1.76918	30.8445	5.77223
RK019	C	14303449	11994742	18251475676	24833	11698962	97.5341	17445160831	1491.17	1.81599	2.10023	2.37923	35349	2569	5263	1706	6026909	37794	1569043	17221	71.8869	2.09637	20.4494	5.56735
RK019	L	8217418	4396871	5713494607	20882	2269596	51.6184	3369677098	1484.7	2.54716	3.04808	3.66415	20189	895	1896	286	964800	4189	140900	853	65.2292	2.57833	26.7901	5.40232
RK021	C	7334920	6119895	11056959391	30143	6079524	99.3403	11035962937	1815.27	1.88321	1.88782	2.98531	33939	2130	4598	1044	2970903	17027	407500	4356	67.2803	2.48335	23.5063	6.73004
RK021	L	6717351	5269911	9674409702	72050	5117292	97.104	9573040630	1870.72	1.99137	2.43999	3.12415	30901	1785	3931	773	2414415	13740	359458	2669	68.4316	2.6373	22.5421	6.38905
RK022	C	16053383	13440547	20629803645	35613	13422209	99.8636	20625103893	1536.64	2.06757	2.16366	2.74548	37180	2551	4942	1314	8067112	45054	935836	6587	78.5306	1.83289	15.3505	4.28603
RK022	L	13872574	11444577	15530081988	26011	11282850	98.5869	15434332502	1367.95	1.93019	2.04629	2.62685	37199	2499	5457	1428	5616482	30647	1067827	8499	62.6384	2.33122	28.4315	6.59893
RK028	C	13013116	10753545	13460666668	23759	10711560	99.6096	13449212916	1255.58	2.11024	2.67455	2.54202	38856	2617	6317	1886	4971675	30565	747661	12743	63.3472	2.53266	26.6215	7.49861
RK028	L	15287410	12648829	16036381384	21897	12594055	99.567	16018798831	1271.93	1.91686	2.05618	2.62789	36823	2235	5985	1379	5083662	22791	1448704	8022	39.6464	2.71537	46.1158	11.5224
RK030	C	14175354	11680690	18061025117	26683	11639421	99.6467	18047795513	1550.58	1.99528	2.32443	2.65938	37997	2722	6336	2164	5007492	49227	950587	19692	58.1519	3.61071	28.8784	9.35891
RK030	L	9347970	7462632	10839093310	21114	7118241	95.3851	10611748694	1490.78	1.89392	1.87795	2.74127	32587	1922	4133	871	3872735	18989	769886	4922	70.5912	2.24686	22.0545	5.10742
RK032	C	15191899	12402053	19516732742	22676	12361330	99.6716	19506479885	1578.02	2.06486	2.28235	2.70576	35359	2475	5326	1570	5728476	46963	1858398	10139	66.7491	2.62923	23.5016	7.12008
RK032	L	14862065	12334251	16154044514	44215	12285688	99.6063	16139857318	1313.71	2.00199	2.19726	2.65408	37779	2589	5731	1531	5810032	33646	1424609	9547	60.4443	2.77326	29.563	7.2194
RK048	C	13500798	11213697	17789629714	27145	11158021	99.5035	17772859564	1592.83	1.93006	2.01339	2.81315	41518	3048	7175	2190	4824685	34859	588105	13952	61.5525	2.9659	26.5022	8.97937
RK048	L	15660863	12277139	18979080056	22789	12240320	99.7001	18969287561	1549.74	2.0702	2.4028	2.70928	36029	2598	5143	1621	7431009	46531	810833	11632	74.9416	2.11362	18.7832	4.16162
RK052	C	15719207	13242109	18041840094	26033	13210432	99.7608	18032785757	1365.04	1.87416	1.66501	2.77679	34136	2450	5003	1660	7339275	44475	1288861	15589	75.2867	1.91617	17.329	5.46809
RK052	L	15078159	12391277	17986307557	30114	12357102	99.7242	17975350822	1454.66	1.93331	1.69559	2.932	36154	2633	5319	1561	6915609	41183	992979	10333	71.3099	1.94434	21.4424	5.30339
RK054	C	13586129	10899174	15727363795	28720	10854143	99.5868	15714589713	1447.8	2.16475	2.28888	3.23966	38159	2812	6071	2015	5491547	32717	657453	13400	68.3365	2.21502	22.8672	6.58124
RK054	L	12580037	10547516	15656501842	27574	10526653	99.8022	15650632573	1486.76	1.83847	1.62145	2.90063	34571	2486	4738	1415	6272069	33056	1035130	9401	75.58	1.60638	18.5104	4.30321
RK056	C	11458595	9221631	12263366481	27241	9188402	99.6397	12254363379	1333.68	2.00655	2.17604	2.664	33135	2169	4753	1486	4854540	23408	734165	10108	64.3262	1.90818	27.6802	6.08544
RK056	L	11037498	8595706	11362034369	22622	8557741	99.5583	11353339459	1326.67	2.04559	2.65784	2.55477	32093	1876	3929	956	4816128	21050	705917	5708	59.9328	2.26733	31.425	6.37487
RK059	C	11325123	9445905	12233519146	21815	9428946	99.8205	12228791926	1296.94	1.94354	1.79206	2.79555	34185	2281	4480	1408	4966226	28222	1311945	9602	67.6235	1.57397	24.4952	6.3073
RK059	L	9674026	7856716	11201287122	23991	7816567	99.489	11189661087	1431.53	1.93829	2.04558	2.73891	33732	2179	4827	1220	4134439	20604	720987	6850	63.6627	1.96333	27.9469	6.42711
RK062	C	10174803	8475948	11999970310	24308	8453500	99.7352	11993039982	1418.71	1.92564	1.70325	2.88538	33011	2144	4592	1291	4805891	30663	561526	9911	76.2608	1.92954	16.7725	5.03709
RK062	L	11679089	9776849	14357350051	20648	9738264	99.6053	14343102872	1472.86	1.80397	1.7363	2.652	35218	2433	4947	1426	5475023	34120	700228	9426	68.8605	1.92024	23.9179	5.30142
RK065	C	14568000	12185567	17615494084	22747	12143589	99.6555	17601395412	1449.44	1.77417	1.83114	2.59107	38675	2859	6126	1947	6458312	41566	697259	13937	64.7962	2.40721	26.2192	6.57744
RK065	L	14600738	11802353	15441741658	22081	11743356	99.5001	15420040567	1313.09	1.96964	2.10585	2.5641	38762	2623	5972	1625	5465443	29045	1026511	10153	53.4033	2.13766	36.3058	8.15325
RK068	C	10204739	8586664	11908388916	55024	8566046	99.7599	11902689816	1389.52	1.87412	1.75673	2.7726	35012	2312	4997	1209	4485262	21878	690944	5810	72.8069	2.23816	18.6327	6.32218
RK068	L	14203576	11898189	15123265292	23662	11830121	99.4279	15105853282	1276.9	1.83675	2.09156	2.49793	33706	2140	5103	1352	5899796	28860	1291426	11031	52.2024	2.34707	37.9178	7.53273
RK074	C	13564749	11207743	14199894471	22660	11106712	99.0986	14166597161	1275.5	1.97218	2.21961	2.56763	34100	2155	4831	1355	4394987	31664	1670588	14062	52.1304	2.61002	34.3533	10.9063
RK074	L	13411570	10995823	14343608500	20638	10927263	99.3765	14321255599	1310.6	1.82349	1.9143	2.44409	34787	2316	4963	1401	5753365	28112	1027240	9485	56.0086	2.14716	34.6244	7.21984
RK076	C	16596776	13660637	18235322138	34929	13622363	99.7198	18223312015	1337.75	1.90858	1.96815	2.69602	38042	2677	5071	1614	7980595	48884	886851	11438	73.2921	1.8104	20.2124	4.68514
RK076	L	11754115	9392544	13542584789	21547	9361153	99.6658	13532671437	1445.62	2.06805	2.13216	2.77393	33679	2186	4350	1189	5336425	27439	815929	7305	69.786	2.05344	23.0647	5.09586
RK079	C	6414133	5256533	7666627259	25015	5245927	99.7982	7663893382	1460.92	1.95936	2.3855	2.45653	32449	2050	4544	1132	2484632	16026	877053	5572	68.6329	2.68112	22.4124	6.27357
RK079	L	12873812	10389881	14342441960	24576	10359317	99.7058	14335191512	1383.8	2.02208	2.67997	2.57137	34760	2235	4393	1241	5930810	29023	819694	7840	69.3766	2.38485	23.0674	5.17109
RK081	C	14712915	12133420	18568723067	27797	12112156	99.8247	18562231375	1532.53	1.96078	1.79468	2.80229	39109	2715	6350	1816	5954361	34563	1029773	12997	63.2586	2.0135	27.2169	7.51097
RK081	L	14176564	11578505	17050674426	21874	11513014	99.4344	17019150823	1478.25	2.04159	1.67209	2.98171	37228	2546	5658	1663	6012725	35637	885746	13079	66.1629	2.08523	25.5165	6.23532
RK083	C	9848166	8086265	11023888395	26027	8060474	99.6811	11016846842	1366.77	1.90644	2.02291	2.78941	35441	2256	5434	1312	3876540	22150	593222	7125	61.3668	2.44724	28.387	7.79903
RK083	L	6332927	5292998	7329801714	20207	5276806	99.6941	7325403185	1388.23	1.76947	2.04519	2.51251	29147	1625	3556	836	2913121	13246	518920	4195	62.0224	2.22804	29.7437	6.00585
RK092	C	9858506	7438080	10176454041	22752	7409764	99.6193	10168506823	1372.31	2.13506	2.36509	2.85944	35515	2160	5327	1159	3216103	18761	588132	5465	54.7755	2.99604	32.7788	9.44971
RK092	L	7025593	5527166	8097570540	25332	5513193	99.7472	8093645728	1468.05	2.01782	2.11458	2.77996	29506	1633	3913	882	2870592	12966	548774	4510	58.0865	2.34314	32.5898	6.98065
RK095	C	11252920	9525889	13036749882	27718	9492018	99.6444	13026320820	1372.35	1.9477	1.97326	2.75114	39898	2580	5788	1444	4596840	25673	620178	9967	59.7024	2.3252	30.1115	7.86097
RK095	L	15050358	12190010	15951586829	23233	12155175	99.7142	15940976969	1311.46	1.92576	1.7032	2.94748	35806	2263	5259	1352	5867603	28967	1496705	10407	47.9814	2.06638	41.743	8.20925
RK099	C	7637734	5866967	7637530798	22014	5822628	99.2443	7625350599	1309.61	2.07086	1.88394	2.94266	33635	1923	5282	1162	2198932	12402	365836	6684	45.1464	3.15636	39.8629	11.8343
RK099	L	7449943	5885117	7382078113	29460	5857973	99.5388	7374933385	1258.96	1.94769	1.95249	2.87717	29475	1698	4087	900	2973138	13774	621158	4883	49.5488	2.17629	40.7352	7.53967
RK100	C	10611115	9034120	13031943377	41713	9015975	99.7992	13026797065	1444.86	1.85465	1.60863	2.88769	37537	2523	5473	1555	4795915	26598	557952	14014	67.8296	1.85357	24.1545	6.1623
RK100	L	13415339	10852105	15109951267	24847	10817730	99.6832	15098933037	1395.76	2.00366	1.89464	2.76685	38261	2596	5644	1434	5975879	32450	725475	8137	62.0748	1.94423	29.5598	6.42121
RK104	C	11796390	9044635	14238074210	27453	9015787	99.681	14229075880	1578.24	2.1737	2.54899	2.77424	37293	2511	5499	1472	4621917	27649	685396	7762	62.5694	2.11662	28.3247	6.98927
RK104	L	13884677	11573782	19519204182	22026	11302765	97.6584	19091656344	1689.11	1.92202	1.98088	2.65548	36959	2714	5530	1569	6489904	42241	1018224	9807	75.0122	1.8504	18.737	4.40042
RK106	C	4418241	3596622	5184991876	25990	3585462	99.6897	5181699187	1445.2	2.05646	1.97768	2.89198	31895	1846	4452	933	1602120	10345	260803	3099	62.8619	3.18872	25.4535	8.49587
RK106	L	11741413	9331839	13302461582	23935	9293640	99.5907	13292205137	1430.25	2.05784	2.19895	2.74915	33135	2106	5026	1287	4905526	25241	903414	7899	62.2716	2.24621	29.1104	6.37176
RK107	C	5270003	4235363	5976128948	27947	4221072	99.6626	5972269262	1414.87	2.00004	2.04609	3.03312	29864	1758	4013	845	2167771	11752	292127	3081	66.5114	2.54503	24.248	6.69553
RK107	L	8268577	6730383	9271421693	21759	6697110	99.5056	9262340669	1383.04	1.93197	1.93996	2.89476	31615	1900	4706	1032	3156906	18390	698143	6423	55.0598	2.25405	34.9086	7.77756
RK110	C	15806951	10022330	16398015805	24132	9995782	99.7351	16390100554	1639.7	2.23154	2.85474	2.80863	37392	2561	5289	1509	5430508	44812	452052	9491	72.0536	2.13991	19.7579	6.04853
RK110	L	10581920	8192838	10742699057	22896	8156521	99.5567	10731727740	1315.72	2.03199	2.17918	2.83558	36505	2183	5185	1223	3605028	18959	788414	5288	37.724	2.07269	49.7994	10.4039
RK115	C	7520257	6073898	9266010860	22298	5990031	98.6192	9217077603	1538.74	1.97852	1.87326	2.84907	35755	2393	4837	1246	3139055	21609	415423	4794	67.8751	2.44489	22.7213	6.9587
RK115	L	8114919	6813756	9962556078	25859	6770056	99.3587	9939946781	1468.22	1.81188	2.0163	2.51307	31585	2099	4293	1140	3876020	24809	624055	6805	70.3205	2.19488	22.4782	5.00646
RK116	C	11146618	9112076	14926991243	25008	9095663	99.8199	14922155444	1640.58	1.91544	1.73968	2.90373	37428	2559	5217	1403	4924741	35261	655365	7944	63.8308	2.05021	27.6524	6.4666
RK116	L	11175513	9583132	14972732495	26585	9562741	99.7872	14966541870	1565.09	1.74228	1.68149	2.63107	37244	2535	5256	1401	5060595	35078	799306	8179	59.2229	2.09396	31.7083	6.97489
RK119	C	9010122	7619891	11519407083	27831	7597621	99.7077	11512380090	1515.26	1.8164	1.64852	2.80243	36608	2302	5110	1367	3341761	24693	438398	7850	52.4954	2.48399	34.5005	10.5202
RK119	L	10674929	8484866	8723588097	29120	8082893	95.2625	8447064548	1045.06	1.80674	1.52781	2.9832	33731	1681	4833	831	3110185	12896	915544	4297	28.7804	2.16065	56.505	12.554
RK124	C	13983820	10664624	13688572331	21977	10594699	99.3443	13667846519	1290.07	2.16186	2.55491	2.60571	39941	2625	6350	1620	4259951	22890	918808	8482	42.6036	2.12166	43.9787	11.296
RK124	L	10743480	8202383	11645515560	53334	7761848	94.6292	11423879255	1471.8	1.9837	1.74638	2.92884	36604	2361	5042	1357	3845637	23985	852445	6873	63.2601	2.11755	27.938	6.68435
RK130	C	13466865	11223307	15348343577	25956	11186284	99.6701	15333861102	1370.77	1.81958	1.78834	2.633	37531	2585	5711	1558	5549400	34076	780336	9996	62.5798	2.18216	27.4835	7.75457
RK130	L	11042341	9054803	13392026177	28386	9031952	99.7476	13380843956	1481.5	1.96128	1.96525	2.73773	34064	2239	4575	1258	5247033	30182	819192	9362	69.359	1.71243	23.9813	4.94722
RK141	C	9866142	8158803	10647142341	27206	8134825	99.7061	10638306090	1307.75	1.85613	1.88444	2.67628	35587	2161	4549	974	4122073	20129	693273	4647	55.4067	2.10148	34.2965	8.1953
RK141	L	13374396	10782423	11943839608	19322	10741671	99.6221	11931664511	1110.78	1.95956	2.16908	2.58295	33434	2009	4761	1182	5373502	23828	1291790	10026	45.5014	1.79239	45.045	7.66123
RK143	C	8643056	7423747	12449645775	22832	7097927	95.6111	11562308040	1628.97	1.72554	2.11468	2.3737	35256	2438	4897	1441	3366745	26202	506193	9109	69.3941	2.61283	20.5058	7.48728
RK143	L	13486031	10265955	12882362747	25779	9977791	97.193	12137491202	1216.45	2.12666	2.29335	2.71839	34994	2063	5159	1150	4436840	18195	1200560	6706	45.8166	2.20167	42.5285	9.45319
RK170	C	18147259	14873634	17243556630	22465	14764506	99.2663	17198578961	1164.86	2.07701	2.40068	2.6724	39611	2538	6812	2005	5214102	26853	2106031	26061	45.6396	2.75617	39.2577	12.3465
RK170	L	12021660	9614067	13378361016	33837	9371042	97.4722	13221481850	1410.89	1.9252	1.95075	2.61511	34531	2219	4573	1231	4826275	25381	1087622	8331	62.7672	2.17917	28.2334	6.82022
RK185	C	12476010	10181752	14053989690	27484	10141744	99.6071	14038728190	1384.25	1.8692	2.01754	2.52101	39119	2693	6146	1581	4701003	25602	790683	7488	56.0902	2.57601	32.4811	8.85266
RK185	L	9826987	8096691	10102400912	21846	8056652	99.5055	10088232366	1252.16	1.80973	1.79936	2.6307	33703	2081	4715	1133	4069090	21078	945034	6782	55.161	2.07931	35.6984	7.06135
RK186	C	9085161	6799661	9449201420	23875	6088454	89.5406	8600512663	1412.59	2.13629	2.06093	2.89439	32846	1993	4386	1031	2950511	16766	517848	9797	70.9312	2.38743	20.6452	6.03611
RK186	L	8721715	6591642	8286945549	16301	5543056	84.0922	7177507314	1294.87	1.89764	1.91459	2.73821	29138	1631	3838	864	3046238	13584	611035	4925	57.5872	1.92251	34.4888	6.00153
RK205	C	4581887	3717192	4611888405	23164	3697509	99.4705	4605979434	1245.7	2.02029	1.96977	2.84582	29610	1511	4759	949	1325929	10098	343893	4497	39.9929	3.12135	43.4655	13.4202
RK205	L	11717719	8890434	10732636120	24049	8848330	99.5264	10719154744	1211.43	2.07049	1.99544	2.85493	31569	1805	4774	1037	4056812	16580	1214547	6091	44.2633	1.81166	45.1071	8.81794
RK213	C	4057764	3061266	4556868847	23132	2927360	95.6258	4514266230	1542.1	2.14556	2.06708	3.16425	30968	1713	3930	717	995553	7847	158996	2062	61.4983	2.74324	26.1313	9.62726
RK213	L	5700014	4026969	5477826226	36345	3669451	91.1219	5326378359	1451.55	1.91355	1.85579	2.82328	33479	1911	4633	890	1518229	9826	342874	2885	53.6931	2.75156	33.6938	9.86156
RK268	C	10617601	8820886	13013923750	22318	8813320	99.9142	13011859115	1476.39	2.00923	1.90976	2.7862	32469	2101	4402	1165	5179326	21270	470216	6129	78.3608	1.3783	16.1981	4.06276
RK268	L	9065213	7508308	11133970481	20347	7493505	99.8028	11129601246	1485.23	1.90471	2.01438	2.75811	33048	2144	4834	1277	4048002	22726	736244	7348	64.4324	2.07637	27.6963	5.79496
RK270	C	7284952	5956449	7242639484	19376	5855147	98.2993	7198298472	1229.4	1.83615	1.8215	2.54147	32539	1735	4323	968	2569221	12239	551267	5222	50.2376	1.93513	38.6178	9.20946
RK270	L	4206349	3493479	4553507258	23296	3481073	99.6449	4549343972	1306.88	1.87832	1.81657	2.69339	28727	1488	3762	643	1548365	7564	410894	2442	42.6804	2.02928	45.3993	9.89105
