# Supplementary material for: Comprehensive analysis of full-length transcripts reveals novel splicing abnormalities and oncogenic transcripts in liver cancer
Source: PLoS Genet. 2022 Aug 4;18(8):e1010342. doi: 10.1371/journal.pgen.1010342 (PMC9380957; doi:10.1371/journal.pgen.1010342)
Supplement: S3 Data — (XLSX) [file pgen.1010342.s033.xlsx]

## Sheet: Sheet1
S3 Data. List of transcripts with novel exons
gene	Composition of exon	Position of novel exons:Average consrvation scores	Average conservation score of known exons
MYT1L	novel,46,48,49,50	chr2_1972371_1972694:3.158	3.018
LGSN	novel,24	chr6_63548639_63549498:2.964	0.916
OTX2	2,9,11,novel	chr14_56808180_56808452:2.792	4.277
UNC5D	novel,11,12	chr8_35525522_35525775:2.749	4.656
EPHB1	novel,36,38,40,41,42,43,44,45,46,47,49	chr3_135140821_135141021:2.555	2.836
EIF4EBP3	novel,2,3	chr5_140542170_140542281:2.425	2.031
TYRO3	novel,1	chr15_41556923_41557176:2.355	1.196
AKAP3	novel,7,8,12,16	chr12_4633971_4634319:1.749	0.782
AKAP3	novel,7,8,15	chr12_4633971_4634319:1.749	0.782
AKAP3	novel,7,14,16	chr12_4633971_4634319:1.749	0.782
COL19A1	15,novel	chr3_182610665_182610793:1.58	6.574
SYNE2	novel,91,93,95,96,98	chr14_64113044_64113200:1.469	1.886
CCR8	1,4,novel	chr3_39334689_39336279:1.414	1.038
CNTNAP4	novel,novel,12	chr16_76235111_76235301:1.625,chr16_76235406_76235646:1.178	1.484
CCR8	2,novel,5,novel	chr3_39331845_39331962:0.342,chr3_39334667_39336277:1.398	1.038
INPP5J	2,novel	chr22_31112523_31113451:1.317	0.12
PSMB7	2,3,7,novel	chr9_124386007_124386263:1.305	3.409
BATF	novel,6	chr14_75522165_75522313:1.216	2.074
MYBPC1	14,novel	chr12_101618302_101618426:0.96	3.292
ANAPC1	82,novel	chr2_111887898_111888880:0.802	2.898
PDE4D	novel,62	chr5_59685725_59685943:0.8	1.926
RP11-235E17.2	novel,novel,10,11,12,14	chr17_3619036_3619474:1.282,chr17_3620891_3621208:-0.072	1.742
ZNF385B	2,9,10,12,17,20,24,novel	chr2_179561786_179561856:0.705	0.986
RAB33A	novel,5	chrX_130165266_130165362:0.672	2.831
BICDL1	novel,8	chr12_119995097_119995690:0.647	4.945
PLAC8L1	2,6,novel,7	chr5_146094831_146094950:0.631	0.782
MYH15	novel,50	chr3_108542882_108544158:0.628	1.908
LHFP	1,2,novel	chr13_39417730_39417843:0.623	1.947
NOL4L	novel,28	chr20_32485980_32486121:0.586	0.086
ARR3	novel,24	chrX_70255540_70255726:0.573	2.818
WDR93	novel,1	chr15_89686912_89688749:0.568	0.817
ARHGAP6	17,18,19,20,novel	chrX_11351386_11351618:0.563	2.599
SRPX2	novel,13	chrX_100649810_100649870:0.559	0.966
CBLN4	2,3,novel	chr20_56001290_56001427:0.558	1.863
ASTN1	novel,29,32,33,34,35,36	chr1_177013517_177013644:0.549	2.639
PPP3R1	1,4,5,6,novel	chr2_68188918_68189034:0.546	3.377
C10orf67	28,31,32,34,novel	chr10_23354821_23355051:0.532	0.297
NOL4	novel,22,23,27,33	chr18_34086257_34086433:0.51	2.606
TMEM163	3,4,6,novel	chr2_134475957_134476031:0.494	0.781
GRPR	novel,3,5	chrX_16135256_16135326:0.492	2.036
ZPLD1	novel,20,21,22,23,24,25,28	chr3_102457557_102457662:0.476	1.851
UGT1A4	1,novel,4,5,6,9	chr2_233747771_233748079:0.462	0.82
SIM1	18,novel	chr6_100485756_100485863:0.459	1.721
ART3	novel,6	chr4_76054077_76054274:0.45	0.437
ART3	novel,14,20,22,23,25,26,27,28,40	chr4_76054072_76054274:0.45	0.437
ART3	novel,14,20,22,24,26,27,28,40	chr4_76054077_76054274:0.45	0.437
CXADR	novel,1	chr21_17500467_17500804:0.449	0.948
DNM3	novel,33,35,39,40,42,47	chr1_172211682_172211887:0.44	1.716
MID1	3,6,8,12,13,14,15,19,20,novel	chrX_10613340_10613452:0.433	1.809
NOCT	10,novel	chr4_139047390_139047644:0.425	0.4
GPR119	novel,2	chrX_130381752_130382551:0.396	2.401
DNAJC25	novel,4,6,7,8	chr9_111633555_111633659:0.393	1.995
RAPGEF4	novel,27	chr2_172965934_172966640:0.392	3.649
LGI1	novel,32,33,35	chr10_93775654_93775827:0.392	2.968
FABP2	1,2,3,4,novel	chr4_119371084_119371384:0.387	0.72
PFKFB1	novel,22	chrX_54992595_54992853:0.385	2.211
CTNNA3	22,23,novel	chr10_67288720_67288817:0.374	1.123
GANC	novel,21,23,24,25,26,27,28	chr15_42287461_42287526:0.373	0.83
FABP2	1,2,3,novel	chr4_119371084_119371395:0.372	0.72
IL23A	novel,4,8,9,12	chr12_56334462_56334584:0.363	0.784
DNAJC5B	novel,13,15,19	chr8_66065151_66065279:0.359	1.54
RFPL1	novel,10,14,15	chr22_29361083_29361197:0.351	0.029
KRT86	novel,2	chr12_52266239_52268991:0.351	0.067
H1FX	novel,1	chr3_129314774_129314928:0.35	0.701
EFHC2	3,novel	chrX_44151716_44155635:0.348	1.581
TNKS	34,novel	chr8_9732066_9732597:0.338	1.629
TMEM255A	3,4,7,10,novel	chrX_120287671_120287827:0.33	1.882
XKRX	3,novel	chrX_100921283_100921571:0.321	1.77
RASGEF1A	novel,24	chr10_43224396_43224623:0.31	1.284
PPP1R9B	14,novel,novel	chr17_50159310_50159432:-0.055,chr17_50159722_50160355:0.381	4.792
GLYATL3	novel,5,6,7	chr6_49514214_49514282:0.308	0.632
TEX11	3,4,7,8,9,10,novel	chrX_70554915_70555118:0.307	1.045
TEX11	5,7,8,9,10,novel	chrX_70554915_70555118:0.307	1.045
IL27	novel,novel,8	chr16_28514718_28515050:-0.176,chr16_28520929_28521069:1.447	0.675
RNF128	novel,novel,5,6,7,9,10,11	chrX_106716704_106716781:-0.057,chrX_106720024_106720105:0.636	1.856
TMEM56	novel,7,8,10,11,14,15	chr1_95116897_95117071:0.295	0.746
LY96	novel,1,6,7,8,10	chr8_73986882_73986953:0.291	0.546
SPDYE16	32,novel	chr7_76541989_76542492:0.29	0.143
GRPR	novel,novel,novel,2	chrX_16084172_16084406:0.309,chrX_16090760_16090876:0.289,chrX_16119150_16119244:0.242	2.036
ZDHHC21	7,8,novel,9	chr9_14622541_14622691:0.285	0.638
HIST1H2AC	3,novel,4	chr6_26127698_26127761:0.267	0.746
HIST1H2AC	2,novel,4	chr6_26127698_26127761:0.267	0.746
SUPV3L1	novel,27,30,31	chr10_69202579_69202713:0.256	3.577
FRMD3	5,10,12,13,14,15,17,18,21,22,23,24,25,novel	chr9_83473381_83473506:0.255	1.365
COL4A6	52,54,55,novel	chrX_108307336_108307527:0.255	1.506
AARD	novel,2	chr8_116935662_116935801:0.254	0.135
ZDHHC15	6,novel	chrX_75379969_75380327:0.251	1.049
ADAMTSL3	24,25,novel	chr15_83931117_83931365:0.249	1.42
SYTL5	1,novel	chrX_37896400_37896845:0.248	1.219
DNAH12	26,novel	chr3_57373048_57373186:0.248	3.518
SGMS1	3,4,5,7,17,22,24,25,27,28,novel	chr10_50622697_50622987:0.247	2.226
ASIC5	13,15,16,17,novel	chr4_155839460_155839526:0.247	1.76
LRRC55	novel,novel,2,3	chr11_57180167_57180283:0.815,chr11_57181148_57181600:0.095	0.479
2021-09-04	4,9,12,13,14,16,19,24,26,27,novel	chr17_58535438_58535637:0.241	1.406
ZRANB3	10,13,novel	chr2_135203945_135204072:0.238	1.371
PHEX	novel,21,22,23,24,25,26,27,28,29,30	chrX_22136563_22136665:0.236	1.37
ASB4	novel,novel,5	chr7_95440668_95440749:0.278,chr7_95470692_95470805:0.2	1.263
WDPCP	novel,63,64	chr2_63675718_63678253:0.232	1.26
WDPCP	novel,62,63,64	chr2_63675718_63678253:0.232	1.26
BOLA1	novel,2	chr1_149895378_149895721:0.232	0.913
GRM7	2,4,novel	chr3_6877968_6878074:0.22	1.427
TMEM40	6,9,10,11,13,15,16,19,23,novel	chr3_12750224_12750295:0.218	0.452
TMEM40	6,9,10,11,13,15,16,19,22,23,novel	chr3_12750224_12750295:0.218	0.452
TAC4	3,novel	chr17_49842438_49842821:0.215	0.48
FRMPD1	1,2,novel	chr9_37631623_37632305:0.213	1.558
GREB1L	novel,31	chr18_21466487_21468021:0.211	2.384
NOTCH2NL	8,9,10,11,novel	chr1_146191603_146191760:0.207	0.664
ZNF609	novel,10	chr15_64641216_64642209:0.204	2.182
S1PR1	3,novel,novel	chr1_101241689_101241772:0.958,chr1_101242028_101242313:-0.018	2.33
HPSE2	6,novel,7,8	chr10_98472623_98472691:0.204	2.631
EXOC6	19,novel	chr10_92917178_92917437:0.201	2.434
RHOBTB3	novel,25,27,30,33,36,43	chr5_95759283_95759347:0.2	1.07
ANKRD31	26,novel	chr5_75200896_75203274:0.198	0.817
ASB11	novel,1	chrX_15280380_15281094:0.194	1.244
PRKAR2B	novel,5,7,8,9,10,12,13,14,15,16	chr7_107041438_107041566:0.192	2.085
SMPX	1,5,6,7,10,novel	chrX_21770499_21770613:0.186	1.87
SMPX	1,5,6,7,12,novel	chrX_21770499_21770618:0.182	1.87
NLRP14	2,3,4,5,6,7,8,9,10,11,12,novel	chr11_7158733_7159016:0.182	0.694
UGT1A3	1,novel,3,4,5,6	chr2_233747590_233748079:0.181	1.082
TSPYL6	novel,1	chr2_54251550_54252621:0.18	0.352
CPEB4	9,novel	chr5_173894564_173894639:0.18	3.568
TMEFF1	novel,6,7,8,9,10,11	chr9_100516327_100516571:0.179	2.954
SMIM18	novel,3	chr8_30639762_30641775:0.179	-0.009
TTC39B	novel,44	chr9_15305570_15306274:0.178	0.664
ST14	novel,5	chr11_130184231_130184609:0.178	1.785
C20orf24	novel,11,16,21	chr20_36606998_36607323:0.176	2.139
SPRY3	5,novel	chrX_155736908_155738357:0.172	0.527
CLDN10	novel,11,13,15,16	chr13_95535600_95535753:0.172	1.621
RND1	4,novel	chr12_48859525_48859642:0.171	1.661
IL27	novel,8	chr16_28519383_28521069:0.171	0.675
PHEX	novel,17,18,19,21,22,23,24,25,26,27,28,29,30	chrX_22110999_22111145:0.168	1.37
EDAR	1,novel	chr2_108904726_108904797:0.168	0.579
PHLPP1	novel,5,9,12,15,16,17,19,21,22,24,25,28,29,30	chr18_62741393_62741519:0.167	2.17
PPP1R14B	3,novel	chr4_139111492_139114835:0.164	none
AGAP5	novel,1	chr10_73672062_73673528:0.163	1.826
C2orf16	novel,2,4,5	chr2_27563563_27564517:0.16	0.129
TEX11	3,4,7,8,9,10,11,12,13,14,15,novel	chrX_70613253_70613381:0.159	1.045
TEX11	6,7,8,9,10,11,12,13,14,15,novel	chrX_70613253_70613381:0.159	1.045
FAM217B	7,9,10,novel	chr20_59949254_59949387:0.159	0.122
TMEM156	18,novel	chr4_39029745_39031905:0.156	0.303
TDRD6	novel,4,5,8	chr6_46680251_46681639:0.155	1.296
MROH2B	24,novel	chr5_41019981_41020242:0.155	1.6
TRIM52	novel,7	chr5_181251225_181253094:0.153	0.312
PIP5K1B	novel,43	chr9_68996637_68996792:0.152	1.405
PCDHGA4	1,1,novel	chr5_141358244_141358753:0.152	0.812
METTL24	1,3,4,6,novel,8	chr6_110332440_110332565:0.151	2.619
HNRNPA1L2	1,2,3,novel	chr13_52629769_52631982:0.149	1.105
HNRNPA1L2	1,2,3,4,novel	chr13_52629769_52631982:0.149	1.105
ENKUR	17,18,novel	chr10_25062636_25062728:0.149	0.498
CPA6	novel,20,24	chr8_67607901_67608059:0.149	1.906
ANKRD45	12,21,22,25,novel	chr1_173714825_173714885:0.149	0.5
ST14	novel,3,5	chr11_130184281_130184609:0.147	1.785
DAB1	novel,25,novel	chr1_57144009_57144203:0.2,chr1_57231368_57231440:0.0	2.771
C22orf23	10,novel	chr22_37948066_37949040:0.145	0.378
SEMA3B	novel,20	chr3_50271959_50272088:0.144	1.095
FGF7	novel,10,13	chr15_49466324_49466764:0.144	1.896
TSPAN2	1,5,6,8,9,10,11,novel	chr1_115090034_115090156:0.143	1.052
LRRC16A	novel,10	chr6_25369375_25370079:0.143	2.249
RCAN2	6,7,8,novel	chr6_46395845_46395914:0.142	1.896
SMPX	1,5,6,7,novel,12	chrX_21755428_21755615:0.141	1.87
ZNF852	novel,8	chr3_44505838_44506926:0.139	0.206
NUDC	novel,17,18,20	chr1_26944407_26944475:0.137	2.169
SAXO1	novel,21	chr9_19041011_19041158:0.135	-0.683
FAM9B	novel,23,26	chrX_9123593_9124465:0.134	0.247
PIGN	novel,32	chr18_62054490_62056033:0.133	0.798
ZNF257	9,novel	chr19_22118175_22118270:0.132	-0.544
SLC16A12	8,novel,14,15	chr10_89512083_89512143:0.132	1.227
ANO2	4,11,novel,novel	chr12_5567522_5567667:0.422,chr12_5568130_5568270:-0.173	1.614
TRIT1	novel,31	chr1_39872069_39873752:0.129	1.789
LHX4	novel,5,11,12,14,15	chr1_180247829_180248115:0.128	1.382
SLC4A10	55,novel	chr2_161979492_161979597:0.127	3.627
CNGA1	novel,22,26	chr4_48002404_48002649:0.126	2.122
C14orf178	novel,7	chr14_77766542_77766939:0.126	0.013
ZNF827	novel,24	chr4_145777894_145778189:0.125	3.339
PFKFB1	novel,20,22	chrX_54983154_54986289:0.125	2.211
ZNF860	1,novel,9,10	chr3_31996937_31997009:0.124	-0.128
LGR4	1,2,3,5,7,8,9,10,12,13,14,novel	chr11_27381143_27381260:0.124	2.618
DNAJC5B	novel,7,8,13,15	chr8_65981120_65981202:0.123	1.54
MROH2A	43,46,47,novel	chr2_233826244_233827258:0.122	0.882
MAJIN	7,novel	chr11_64959479_64959760:0.122	0.667
HTR1D	1,novel	chr1_23217464_23217530:0.122	1.574
TCP11X2	novel,novel,3	chrX_102450484_102450580:0.004,chrX_102456948_102457082:0.206	0.926
PTGFR	novel,6,14	chr1_78473313_78473422:0.12	0.655
UMAD1	novel,19,27	chr7_7751732_7751839:0.119	0.764
DOCK3	novel,12,13,novel	chr3_51003281_51003353:0.173,chr3_51081175_51081466:0.106	3.349
SLC22A4	novel,10,13,14,15,16,17,18	chr5_132321270_132321353:0.117	1.713
PEX14	3,7,novel	chr1_10519803_10520012:0.116	2.438
PDC	6,novel	chr1_186458732_186459844:0.116	0.246
SPAAR	novel,9,11	chr9_35929448_35929526:0.115	0.015
DCAF8L1	novel,1	chrX_27976481_27976915:0.115	1.112
CSTF3	2,4,6,novel	chr11_33086127_33086219:0.115	4.325
AQP4	novel,1,3	chr18_26813297_26813541:0.115	0.944
FBXO40	5,novel	chr3_121637903_121639298:0.114	0.312
CHODL	novel,novel,5	chr21_17946424_17946503:0.106,chr21_17976793_17976856:0.123	1.592
WDR44	novel,20,21,22,23,24,25,27,31	chrX_118419252_118419411:0.113	3.116
MPP3	4,novel	chr17_43804926_43806697:0.112	2.149
ATPIF1	novel,6	chr1_28234080_28234492:0.112	0.827
TRHDE	30,novel	chr12_72584073_72586808:0.111	1.475
TMCO6	1,novel	chr5_140612876_140613057:0.111	1.264
GPR19	19,novel	chr12_12700000_12701940:0.111	1.441
CD8B	3,novel	chr2_86825953_86826067:0.111	0.019
CD8B	3,6,novel	chr2_86825953_86826067:0.111	0.019
STRA8	1,novel,2,novel	chr7_135233435_135233499:-0.042,chr7_135234898_135235280:0.136	0.743
STEAP1B	novel,4,7,8,10	chr7_22483816_22485060:0.11	1.599
RP11-111H13.1	novel,13,15,17	chr2_99286091_99286215:0.109	0.861
RIPPLY1	1,3,novel	chrX_106901773_106901985:0.109	0.739
JAKMIP2	5,7,8,9,10,11,12,13,15,16,17,18,19,20,21,23,24,novel	chr5_147648631_147648747:0.109	1.873
AK8	3,5,novel	chr9_132789744_132789856:0.109	1.148
RHOXF1	1,3,novel,novel,novel	chrX_120123339_120123457:0.135,chrX_120135923_120136059:0.088,chrX_120137042_120137188:0.103	-0.282
LRRIQ3	novel,28,30,32	chr1_74174882_74175203:0.108	0.42
CNDP1	novel,5,6,7,9,12,13,18,19,20,21,23	chr18_74551072_74551201:0.108	0.914
ADAMTS3	1,4,5,6,9,10,11,12,14,15,16,17,18,19,20,21,22,novel	chr4_72350794_72351691:0.108	2.698
RP11-290H9.2	10,11,12,13,14,novel	chr17_47322468_47323137:0.107	3.216
PSTK	1,novel	chr10_122964406_122966332:0.106	0.664
GLYATL3	novel,10	chr6_49525643_49525710:0.105	0.632
BRK1	2,novel,3,4	chr3_10118906_10118970:0.105	1.83
DYNLT3	2,5,6,7,novel	chrX_37887846_37888064:0.104	1.022
SLC22A2	2,7,8,9,10,13,14,15,16,novel	chr6_160254757_160254855:0.103	1.84
RP11-111H13.1	novel,14,15,17	chr2_99286094_99286215:0.103	0.861
ACOT6	11,novel	chr14_73621263_73621673:0.101	1.491
TBC1D12	6,novel	chr10_94445321_94447076:0.1	1.323
KRBA2	novel,1	chr17_8366523_8366772:0.1	0.297
GLT1D1	17,novel	chr12_128908933_128909235:0.1	0.267
DLG2	62,64,novel	chr11_84250867_84250967:0.1	2.024
MLANA	novel,11,14	chr9_5900936_5901116:0.098	0.828
FGF13	3,7,novel	chrX_138653559_138653625:0.098	0.884
C6orf201	novel,15	chr6_4119320_4119395:0.098	0.087
ZNF131	48,novel	chr5_43125752_43128677:0.097	2.015
NPM2	novel,20,24,26,35	chr8_22028655_22028807:0.097	0.003
HEXIM2	novel,1	chr17_45156572_45156738:0.097	0.4
SCN11A	novel,47,48	chr3_39030760_39031518:0.096	-0.19
C12orf42	52,novel,novel	chr12_103563647_103563719:0.069,chr12_103569636_103569764:0.111	0.128
RP3-461F17.3	7,novel	chr12_6986118_6986820:0.095	-0.159
AP5B1	novel,1	chr11_65772723_65773610:0.094	0.368
ABCB11	novel,58	chr2_169029265_169029713:0.094	3.002
RP1-5O6.7	12,novel	chr22_38363900_38365432:0.093	3.971
OMG	4,novel	chr17_31279194_31280540:0.091	1.765
HIST1H3B	novel,2	chr6_26028850_26029219:0.091	5.263
FGF14	2,4,7,9,novel	chr13_102192160_102192295:0.091	1.517
CCDC36	6,novel	chr3_49207341_49209486:0.091	0.44
BDH1	novel,88	chr3_197563657_197564096:0.091	1.05
PZP	33,novel	chr12_9170329_9173609:0.09	0.523
CCDC181	novel,1	chr1_169392138_169393260:0.09	1.798
CTD-2583A14.9	3,novel	chr19_57902853_57905069:0.089	-0.031
ARHGAP39	21,novel	chr8_144615194_144615744:0.089	0.045
POPDC2	novel,23	chr3_119663975_119664682:0.088	2.061
FREM2	14,15,16,17,novel	chr13_38854093_38854303:0.088	2.155
SCN11A	novel,novel,47,48	chr3_38976899_38977122:0.155,chr3_38978521_38978638:-0.041	-0.19
CXorf66	1,2,novel	chrX_139961088_139961200:0.087	-0.127
SPTB	8,novel	chr14_64751331_64751704:0.086	3.402
INSL6	novel,4,7,8	chr9_5123880_5124511:0.086	0.238
SEMA3F	novel,23	chr3_50180647_50180965:0.085	3.841
ADAMTS12	42,novel	chr5_33794263_33794363:0.085	1.553
ZNF852	novel,4,6,8	chr3_44491766_44492507:0.084	0.206
ZNF852	novel,4,6,7,8	chr3_44491766_44492507:0.084	0.206
CDCP1	novel,4	chr3_45076549_45076633:0.084	0.765
PCYT1B	novel,11,12,20	chrX_24590960_24591547:0.083	2.554
GRPR	novel,novel,2	chrX_16106240_16107029:0.064,chrX_16119150_16119244:0.242	2.036
ZNF107	4,8,novel,9	chr7_64684087_64684205:0.082	-0.377
ASB1	novel,17,21	chr2_238438200_238439499:0.082	0.286
SDR42E2	13,novel,22	chr16_22187971_22188092:0.081	-0.311
POLH	4,7,8,10,11,12,13,14,15,16,novel	chr6_43611761_43612095:0.081	0.728
CTD-2579N5.1	novel,2,3,4	chr19_22836697_22836779:0.081	-0.197
CCDC173	novel,14	chr2_169686453_169688948:0.079	1.43
C1orf186	novel,novel,1	chr1_206035237_206035299:0.124,chr1_206051742_206052001:0.068	0.137
CALN1	novel,28	chr7_72440958_72441162:0.078	0.096
ASZ1	novel,17,19,20	chr7_117414351_117415236:0.078	1.45
ZER1	20,novel	chr9_128781573_128781869:0.075	2.714
PIWIL2	novel,12,13,14,15,16,17,18,19,20,21,22,23,24,25	chr8_22287748_22287828:0.075	1.614
LRRIQ3	novel,25	chr1_74174549_74175200:0.075	0.42
AARD	novel,novel,5	chr8_116912850_116913102:0.074,chr8_116914405_116914499:0.078	0.135
HNF4G	2,9,novel	chr8_75513083_75513586:0.074	1.424
GNG12	3,4,novel	chr1_67717964_67718033:0.074	0.523
DNM3	novel,19,20	chr1_172035640_172035838:0.074	1.716
CD200	novel,27	chr3_112346706_112347222:0.074	0.417
SPATA16	novel,novel,novel,4	chr3_172867573_172868204:-0.005,chr3_172871383_172871527:0.441,chr3_172873459_172873524:0.016	3.939
SLC25A51	novel,3,7,10	chr9_37847868_37848965:0.073	1.655
INPP1	novel,19,20,25,29,31	chr2_190334703_190334900:0.073	1.213
FOXP4	novel,17	chr6_41580045_41582066:0.073	5.515
TTC23L	11,novel	chr5_34840956_34844461:0.072	0.445
EPHB1	novel,38,40,41,42,43,44,45,46,47,49	chr3_135156004_135156118:0.072	2.836
SPATA6L	13,15,novel	chr9_4615097_4615377:0.071	0.315
DUS2	11,17,novel	chr16_68031191_68031627:0.071	1.981
MGAT1	novel,62	chr5_180814991_180815282:0.07	-0.051
SLC26A7	novel,21,22,24,25,26,27,28,30,31,32	chr8_91345255_91348399:0.069	1.373
MOGAT1	1,3,novel,5,6,7	chr2_222693485_222693801:0.069	2.393
NT5DC4	25,30,novel	chr2_112770798_112771486:0.067	0.502
GNGT1	1,novel	chr7_93807204_93807667:0.067	1.412
FAM83A	17,novel,novel	chr8_123195616_123195741:0.025,chr8_123197101_123197406:0.083	3.964
ARMC2	novel,9,10,12	chr6_108841937_108842547:0.067	0.834
MAEL	10,12,15,16,17,novel	chr1_166996025_166999008:0.066	1.06
IKBKAP	4,6,8,9,10,12,14,15,novel	chr9_108885768_108885872:0.066	1.915
DNAH8	77,78,novel	chr6_38911800_38912037:0.066	3.536
ATP13A4	novel,61	chr3_193590111_193590368:0.066	1.365
ZNF687	novel,novel,3	chr1_151273385_151273858:0.065,chr1_151276898_151277039:0.066	0.334
SUGCT	novel,38	chr7_40793441_40793501:0.065	1.155
STARD6	novel,9,11,13,17	chr18_54345200_54346131:0.065	0.721
SIX4	novel,5	chr14_60716824_60718008:0.064	2.192
MRC1	novel,24,25,26,27,28,29,30,31	chr10_17891769_17891878:0.064	1.92
FAM71F1	novel,novel,2,7	chr7_128703882_128703947:-0.029,chr7_128706944_128707007:0.16	0.129
SV2B	novel,16,17,18,20,21,23,24,25,26,27,32	chr15_91229164_91229246:0.063	0.789
MFAP5	8,15,18,20,23,24,25,27,30,38,novel	chr12_8672108_8672519:0.063	0.511
CHODL	novel,5	chr21_17998141_17998260:0.063	1.592
CAB39L	novel,35	chr13_49442348_49442784:0.061	1.124
A4GALT	novel,novel,16	chr22_42708606_42709100:0.089,chr22_42709824_42710828:0.047	-0.143
SLC26A5	10,11,13,14,17,18,20,21,22,23,novel	chr7_103406577_103407005:0.06	0.917
RP11-447L10.1	novel,2	chr3_196254336_196256296:0.06	3.529
PPIL3	3,9,novel,14	chr2_200881203_200881300:0.06	0.937
IL1RAPL1	novel,4	chrX_28626816_28626919:0.06	2.344
DNM3	novel,35,39	chr1_172255312_172255671:0.06	1.716
DRAXIN	15,novel,novel	chr1_11726388_11726544:0.004,chr1_11731730_11731832:0.143	-0.005
THEM5	9,novel	chr1_151854681_151856355:0.058	-0.042
KLHL32	1,2,novel,novel	chr6_96905449_96905546:-0.054,chr6_96908838_96910630:0.064	1.986
FHAD1	28,32,34,37,38,novel	chr1_15319485_15320390:0.058	1.038
IQCD	2,3,5,novel	chr12_113206298_113206409:0.057	0.823
GABRG2	novel,2	chr5_162010377_162016188:0.057	-0.078
ACVR1	28,novel	chr2_157862899_157863122:0.057	2.55
HIGD1C	novel,9	chr12_50958283_50958745:0.056	3.45
ANO1	18,21,novel	chr11_70117935_70118128:0.056	2.361
ANO1	10,11,13,15,17,18,20,21,novel	chr11_70117935_70118128:0.056	2.361
ANGPTL1	8,novel,10,14	chr1_178867314_178867401:0.056	1.796
WFDC3	5,8,novel	chr20_45780703_45780767:0.055	0.302
MRAP2	novel,novel,12,13,14	chr6_84130422_84130503:0.095,chr6_84135310_84135498:0.038	0.486
C12orf42	novel,novel,49	chr12_103434381_103434485:0.07,chr12_103454825_103454905:0.044	0.128
SLC15A2	novel,34,35,37	chr3_121938373_121938445:0.054	1.427
RP1-66C13.4	novel,novel,3,4,5	chr17_27843435_27844741:0.056,chr17_27845604_27845725:0.025	2.86
PRKAR1B	29,novel	chr7_718687_718967:0.053	1.675
GPRIN1	1,novel	chr5_176600883_176603121:0.053	0.355
TMEM132B	novel,9,10,11,12	chr12_125387401_125387515:0.051	0.253
OR14J1	7,novel,novel	chr6_29384840_29384937:0.273,chr6_29387040_29388697:0.037	0.231
MTMR8	novel,20	chrX_64381447_64383009:0.051	1.594
TCHP	novel,38,39	chr12_109973792_109974087:0.05	1.186
CYP17A1	novel,novel,8	chr10_102802988_102803275:0.09,chr10_102806088_102806202:-0.049	2.082
RP11-762I7.5	novel,12	chr12_55813540_55814732:0.049	3.247
MLANA	novel,8,11,14	chr9_5894142_5894267:0.049	0.828
ITIH1	novel,5	chr3_52773436_52773624:0.049	2.013
FMO2	12,novel	chr1_171213798_171214010:0.049	0.454
EYA4	novel,21	chr6_133350565_133350627:0.049	1.73
ZNF257	13,novel	chr19_22077281_22078258:0.047	-0.544
STPG2	9,novel	chr4_97911953_97912315:0.047	0.887
STPG2	9,10,novel	chr4_97911032_97912309:0.047	0.887
GJA10	novel,6	chr6_89889354_89889425:0.047	2.004
CNNM1	novel,12,17,18	chr10_99370134_99370319:0.047	1.815
CNNM1	novel,10,12,13,17,18	chr10_99370134_99370319:0.047	1.815
ZNF112	novel,16	chr19_44365926_44366182:0.046	0.026
SPAAR	novel,7,9	chr9_35924433_35924546:0.046	0.015
SOD3	novel,4	chr4_24787885_24788538:0.046	0.592
IRGM	novel,7,8	chr5_150869012_150869148:0.045	1.303
IRGM	novel,6,7	chr5_150869012_150869148:0.045	1.303
TMEM17	novel,novel,2,novel	chr2_62455861_62456751:0.062,chr2_62459320_62459480:-0.035,chr2_62461728_62461842:0.019	1
FAM169B	1,3,4,novel,7,8,9	chr15_98454386_98454454:0.044	0.073
ZNF483	17,novel	chr9_111591391_111591818:0.043	0.496
KIAA1683	15,novel,17	chr19_18268076_18268596:0.043	-0.589
ITGB4	48,novel	chr17_75746695_75746950:0.043	-0.105
ANKRD61	novel,4	chr7_6032961_6033624:0.043	1.229
XAGE3	2,3,novel	chrX_52865667_52865787:0.042	-0.176
DNAJC17	novel,25,27,30,38	chr15_40777282_40778328:0.042	1.044
CNTNAP3B	27,novel	chr9_41926944_41927139:0.04	0.93
SYMPK	novel,59	chr19_45856616_45856898:0.039	1.4
SLC2A14	novel,63	chr12_7886908_7888553:0.039	1.112
RP11-347C12.1	26,novel	chr16_30256326_30256828:0.039	-0.205
GPR158	8,9,novel,11,12	chr10_25480837_25480910:0.039	2.077
RGSL1	novel,3	chr1_182443779_182447020:0.037	0.757
MIXL1	6,novel	chr1_226227949_226228512:0.037	0.251
KCNE1	novel,14,17	chr21_34487160_34490300:0.037	-0.023
H2AFY2	novel,6,7,8,9,11,12	chr10_70091180_70091578:0.037	2.856
BAAT	novel,novel,7,8,9,12	chr9_101354171_101354678:0.047,chr9_101355274_101355407:-0.0	0.983
WDSUB1	9,novel	chr2_159242627_159244401:0.036	1.199
TMEM246	3,10,novel	chr9_101501300_101501453:0.036	1.091
HIST4H4	novel,4,7	chr12_14741132_14741476:0.036	0.477
CAPZA2	1,novel,novel	chr7_116835551_116835648:-0.403,chr7_116838596_116844612:0.044	1.889
SOSTDC1	2,4,7,novel	chr7_16502403_16502500:0.035	2.371
COG3	36,novel	chr13_45519770_45520336:0.035	1.694
CLEC4C	novel,7,8,10,11,12	chr12_7727117_7727611:0.035	0.021
BORCS5	novel,11	chr12_12404203_12405178:0.035	0.76
ARAP3	novel,28	chr5_141667428_141667564:0.035	2.729
XG	20,novel	chrX_2819160_2819262:0.034	-0.52
SLC47A1	35,novel	chr17_19646937_19647149:0.034	0.875
RSPO2	2,5,7,10,novel,novel,novel,novel	chr8_108141620_108141739:-0.284,chr8_108143077_108143198:0.115,chr8_108165359_108165423:0.264,chr8_108190946_108191058:0.153	1.389
MAP2	novel,3	chr2_209495142_209495629:0.034	2.209
CAPZA3	novel,1	chr12_18736782_18736926:0.034	1.703
TXNDC11	novel,20	chr16_11720417_11720948:0.033	2.239
SEC61A1	novel,17	chr3_128065733_128065884:0.033	1.444
FGF12	4,8,novel	chr3_192283988_192284083:0.033	1.146
SLC14A2	novel,21,22,23,24,25,26,27,28,32	chr18_45651520_45651763:0.032	1.859
UGT2B17	1,2,3,4,5,6,novel	chr4_68581937_68582011:0.031	1.351
TMEM266	novel,26	chr15_76223217_76225398:0.031	-0.095
SYNE2	92,novel	chr14_64116062_64116180:0.031	1.886
ACBD7	1,2,4,5,novel,7	chr10_15081531_15081764:0.031	0.205
FHOD3	novel,9,10	chr18_36466147_36467165:0.03	3.121
TGM1	1,novel	chr14_24250553_24250639:0.029	1.988
SULT1C3	1,novel,3,5,6,7,8,9,12	chr2_108244078_108244238:0.029	0.358
RP1-27O5.3	novel,5	chr1_32530025_32532020:0.029	2.702
PPP1R36	novel,novel,27	chr14_64584897_64585050:0.056,chr14_64585420_64585555:-0.004	0.848
ERICH2	novel,1	chr2_170767242_170768918:0.028	0.339
CNTN6	novel,45,46,48	chr3_1398641_1400393:0.028	2.291
FGF13	3,7,9,10,novel	chrX_138778564_138778710:0.027	0.884
TMEM255B	4,novel,6,12,novel	chr13_113761197_113761347:-0.359,chr13_113784242_113787318:0.049	0.016
TMEM150B	novel,35	chr19_55331669_55333118:0.026	0.124
ANKRD45	13,21,novel	chr1_173691113_173691761:0.026	0.5
CFAP206	novel,17,18	chr6_87430717_87430943:0.025	2.682
AC004076.7	2,novel	chr19_57430866_57431259:0.025	0.165
ZNF341	novel,16	chr20_33777179_33777358:0.024	5.028
SLC6A17	novel,5,6,7,8,novel	chr1_110171743_110171803:0.088,chr1_110177181_110177282:-0.013	4.96
IL1RAPL2	novel,4,6,7	chrX_105045746_105045879:0.024	2.677
ADGRE3	novel,20,24	chr19_14662138_14662899:0.024	0.683
LYPD8	1,novel,novel	chr1_248729193_248729301:0.097,chr1_248730805_248731096:-0.005	0.216
LYPD8	2,novel,novel	chr1_248729193_248729301:0.097,chr1_248730805_248731096:-0.005	0.216
LRRTM4	3,novel	chr2_77029265_77029379:0.023	1.954
ADAM32	novel,73,74,76,77,novel	chr8_39181120_39181499:0.007,chr8_39224743_39226544:0.027	0.822
NYAP2	novel,1,3,5,novel	chr2_225392831_225396927:-0.019,chr2_225416798_225416971:0.99	1.582
HEXIM1	2,novel	chr17_45153010_45153586:0.022	1.614
GJA10	novel,4,6	chr6_89889357_89889425:0.022	2.004
GJA10	novel,1,6	chr6_89889357_89889425:0.022	2.004
POR	13,novel	chr7_75923796_75924254:0.021	2.393
PCDHGA12	3,novel	chr5_141433574_141433855:0.021	0.848
ENPP1	novel,3,4,5,7,8,9,10,11,14	chr6_131844468_131844980:0.02	1.13
ENPP1	novel,3,4,5,7,8,9,10,11,13,14,16,17,18,19,20,21,22,24,25,26,27,28,29,30	chr6_131844468_131844980:0.02	1.13
SLC7A13	novel,novel,14	chr8_86288651_86290516:0.017,chr8_86293136_86293317:0.036	0.77
RP11-691N7.6	4,novel	chr11_57797581_57797863:0.019	2.395
IGF2BP1	30,novel,novel	chr17_49075315_49075395:-0.009,chr17_49075537_49075690:0.035	1.608
CACNA2D3	novel,15,17,18,19,20,21,22,23,24	chr3_54443972_54444080:0.019	3.052
PRDM9	6,7,8,9,novel	chr5_23514988_23516140:0.018	0.259
PRAG1	5,novel,novel	chr8_8383980_8384218:-0.006,chr8_8384406_8384707:0.038	1.035
CNGB3	4,5,7,novel	chr8_86592270_86592366:0.018	1.492
TRPM2	novel,11	chr21_44341573_44342078:0.017	0.528
EFCAB8	3,novel	chr20_32864441_32865811:0.017	1.109
CCDC38	novel,32,42	chr12_95920397_95921125:0.017	0.813
PRKAB1	13,novel	chr12_119685409_119685504:0.016	0.747
NOS1AP	23,novel	chr1_162371418_162371688:0.016	1.571
ZNF669	novel,2	chr1_247098101_247098315:0.015	-0.259
RP11-286N22.8	8,9,10,novel	chr11_61472745_61473528:0.015	0.288
SPATA17	3,4,5,novel	chr1_217651472_217651830:0.014	0.464
RP11-286N22.8	13,novel	chr11_61472745_61473538:0.014	0.288
CEP126	novel,18,19	chr11_101996402_101996833:0.014	0.417
CCM2	16,novel	chr7_45031341_45031401:0.014	1.414
OXNAD1	novel,38	chr3_16331648_16331751:0.013	0.211
E2F7	novel,novel,15	chr12_76957027_76957096:0.11,chr12_76961950_76962059:-0.049	1.238
DNM2	17,novel	chr19_10778390_10778665:0.013	3.376
ATP10A	33,novel,novel	chr15_25731802_25732737:0.012,chr15_25786819_25786879:0.034	2.289
ZNF623	9,novel	chr8_143641773_143644846:0.012	0.075
TRIM29	novel,49	chr11_120163679_120164263:0.012	0.879
MPP3	novel,5	chr17_43807300_43807545:0.012	2.149
LYST	novel,92	chr1_235871962_235872575:0.012	2.375
DNAJC5B	novel,7,8,13,15,20	chr8_65979197_65979293:0.012	1.54
XKR4	9,9,novel	chr8_55560153_55560386:0.011	0.687
MID1	novel,28	chrX_10583582_10584027:0.011	1.809
IGF2BP1	19,novel,novel	chr17_49075315_49075395:-0.009,chr17_49075537_49075692:0.021	1.608
XG	20,novel,novel	chrX_2819160_2819260:0.029,chrX_2824010_2824192:0.0	-0.52
GIPR	novel,15	chr19_45671620_45671921:0.01	0.506
E2F7	novel,novel,4	chr12_76956976_76957096:0.059,chr12_76961953_76962059:-0.045	1.238
C22orf23	8,novel	chr22_37946163_37946724:0.01	0.378
ALLC	novel,1,2	chr2_3645193_3645330:0.01	0.272
ALLC	16,19,20,novel,21,23	chr2_3698788_3698861:0.01	0.272
SPATA6L	novel,32,34,40,51	chr9_4654594_4654804:0.009	0.315
RP11-468E2.4	21,novel	chr14_24168715_24170263:0.009	0.028
PRDM9	novel,4	chr5_23503684_23504064:0.009	0.259
CCDC192	novel,22	chr5_127929668_127931914:0.009	0.469
PDHX	novel,17,18,21,24	chr11_34976666_34976900:0.008	1.741
MMRN2	1,novel	chr10_86939037_86939136:0.008	0.344
SSBP3	4,12,13,14,18,19,20,21,24,28,29,novel	chr1_54277189_54277365:0.007	2.524
SPOCK3	14,novel	chr4_166761924_166763144:0.007	2.268
POTEF	novel,1	chr2_130070108_130071642:0.007	1.663
ERICH3	17,novel	chr1_74593930_74593994:0.007	0.68
TXNRD2	novel,51	chr22_19935622_19935740:0.006	0.775
TECTB	novel,novel,3,6,7,9,10,11,12,13,14,19	chr10_112261722_112261828:-0.061,chr10_112276529_112276643:0.068	1.51
GXYLT2	18,novel	chr3_72979486_72980208:0.006	1.625
COX16	2,5,6,novel,9	chr14_70353136_70353252:0.006	0.437
AGPAT4	3,4,6,8,10,11,14,novel	chr6_161216659_161216793:0.006	0.059
LOC100507537	1,2,novel,novel	chr3_155300033_155300119:0.038,chr3_155302502_155302766:-0.006	0.377
IL17F	1,3,5,novel	chr6_52245467_52245531:0.005	0.608
PRKAR1B	novel,8	chr7_578683_578853:0.004	1.675
HECW1	novel,45,46,47,48,49,50,51,54,56,57,58,59,60	chr7_43490296_43490405:0.004	2.133
SYMPK	57,novel	chr19_45858793_45858976:0.003	1.4
RALY	37,novel	chr20_34108937_34109054:0.003	0.663
OR2A1	novel,3	chr7_144262701_144264604:0.002	0.027
MSRA	novel,19,22,30	chr8_10265264_10265334:0.002	1.582
ZNF718	6,9,novel	chr4_133270_135257:0.001	-0.267
ZNF718	6,9,9,novel	chr4_133270_135257:0.001	-0.267
PLEKHG6	29,novel	chr12_6321794_6322892:0.001	1.246
AGPAT4	13,novel	chr6_161216659_161216836:0.001	0.059
SLC44A5	2,7,8,9,10,11,12,13,14,15,16,17,18,19,20,21,22,24,25,26,28,novel	chr1_75376169_75376235:none	1.189
POU5F1	79,84,85,89,novel	chr6_31186026_31186118:none	0.979
BAALC	novel,13,20	chr8_103176816_103176952:0.0	0.462
UGT2B28	9,novel	chr4_69349207_69349305:-0.001	1.215
RAPGEF1	novel,52	chr9_131708724_131708998:-0.001	2.036
WDR49	1,3,novel	chr3_167503235_167503849:-0.002	0.962
IQCE	novel,28	chr7_2574562_2574894:-0.002	0.673
ABCB9	43,novel	chr12_122954340_122954744:-0.002	-0.234
HTR2A	novel,novel,4,novel	chr13_46797858_46797964:-0.355,chr13_46841059_46841164:-0.021,chr13_46930225_46931012:0.048	1.603
CCDC192	novel,novel,9	chr5_127704680_127704835:0.065,chr5_127709296_127709399:-0.105	0.469
KRTAP5-7	novel,2	chr11_71527125_71527209:-0.004	0.053
PGLYRP4	novel,3	chr1_153326946_153327043:-0.005	-0.17
DHX30	35,novel	chr3_47828422_47828484:-0.005	2.873
NLRP14	2,3,4,5,5,6,7,8,9,10,11,12,novel	chr11_7137301_7137918:-0.006	0.694
FBXO46	novel,7	chr19_45723667_45723885:-0.006	1.449
COL26A1	novel,5	chr7_101406195_101410798:-0.006	-0.167
C7orf77	1,2,3,novel	chr7_124799521_124799602:-0.006	0.367
ABTB2	19,novel	chr11_34247152_34248122:-0.006	-0.656
ABCA4	5,novel	chr1_94002197_94004617:-0.007	3.354
HIST1H4I	2,novel	chr6_27142293_27143869:-0.008	1.758
ZNF786	novel,6	chr7_149083215_149083978:-0.009	-0.448
TCF7L1	25,novel	chr2_85313249_85313544:-0.009	2.459
RWDD4	2,novel	chr4_183642373_183643433:-0.009	0.953
CLASP1	novel,62,68,69,71,72,73,76,79	chr2_121470294_121471274:-0.009	2.481
PPP5C	3,5,novel	chr19_46363452_46364796:-0.01	3.156
NT5DC4	25,27,30,novel,novel	chr2_112770798_112770896:0.02,chr2_112787096_112787336:-0.022	0.502
GPR157	novel,7	chr1_9109080_9109166:-0.01	2.656
B4GALT6	26,novel	chr18_31742675_31743119:-0.01	1.067
KLHL9	novel,2	chr9_21324052_21324321:-0.011	2.345
ECSIT	novel,29	chr19_11521456_11521691:-0.011	1.708
KCNIP1	4,9,11,novel	chr5_170498536_170498772:-0.012	0.72
DHODH	29,novel,novel	chr16_72027791_72028095:0.048,chr16_72042944_72043140:-0.106	0.517
BRAF	novel,39	chr7_140798263_140798718:-0.012	1.315
TMSB4Y	1,novel	chrY_13790919_13792289:-0.013	0.999
RLN3	novel,6	chr19_14018169_14018431:-0.013	0.059
CTD-2501B8.1	novel,31	chr17_63520821_63520958:-0.013	0.773
ALG9	novel,novel,26	chr11_111794327_111794425:0.077,chr11_111795917_111796074:-0.07	1.315
CD200R1L	novel,novel,5,novel	chr3_112664961_112665187:-0.055,chr3_112814663_112814727:-0.026,chr3_112820917_112821085:0.044	0.31
TEAD4	novel,7	chr12_2957601_2958225:-0.015	3.071
B4GALNT2	novel,6,7	chr17_49128800_49128864:-0.015	0.377
ACBD4	49,novel	chr17_45163733_45163870:-0.015	-0.269
SPDYC	novel,4,5,6,7,10,15	chr11_65166535_65166700:-0.017	0.501
MYO3B	novel,36,37,38,39,40,44,45,48,49,50	chr2_170489070_170489133:-0.017	1.865
SLC22A23	48,novel	chr6_3468886_3469354:-0.018	0.91
SCRN1	2,6,novel	chr7_29932016_29932234:-0.018	0.68
FAM183A	novel,10,12,15	chr1_43120129_43120272:-0.018	0.802
DOCK4	14,novel	chr7_111740588_111740751:-0.018	3.657
THSD1	novel,3,4,5,6	chr13_52360372_52361053:-0.019	2.169
NBPF3	26,novel,novel	chr1_21460198_21461251:-0.045,chr1_21461316_21465028:-0.011	-0.075
KIF27	novel,30,36	chr9_83919534_83919813:-0.019	1.28
ABO	novel,13	chr9_133233276_133233609:-0.019	-0.883
ODAM	novel,17,19,20,22	chr4_70201888_70202025:-0.02	0.682
F12	novel,26,27	chr5_177408058_177408370:-0.02	0.418
ZNF423	5,novel	chr16_49503954_49504069:-0.021	4.711
ZNF705G	novel,18	chr8_7365376_7366145:-0.022	0.023
SGK2	3,novel	chr20_43561642_43562444:-0.022	1.297
BRINP3	2,novel	chr1_190099762_190100743:-0.022	4.438
TRIM73	novel,novel,17	chr7_75407713_75408803:-0.017,chr7_75409362_75409962:-0.034	-0.323
RAD51AP2	1,3,6,7,8,novel	chr2_17540197_17540369:-0.023	0.409
LEXM	16,novel	chr1_54845272_54846973:-0.023	0.412
DNAJB11	10,10,novel	chr3_186635519_186635692:-0.023	1.469
TAOK2	novel,28	chr16_29984357_29984758:-0.024	3.477
SYT15	30,novel	chr10_46595251_46595403:-0.024	0.003
ZNF813	2,3,4,novel	chr19_53487007_53487815:-0.025	-0.471
TMEM140	2,novel	chr7_135171700_135172487:-0.025	0.023
CRHR2	novel,5,24	chr7_30642427_30642836:-0.025	-0.295
C1QTNF3	4,7,novel	chr5_34026177_34026309:-0.025	1.025
BEST4	11,15,novel,17,18	chr1_44789569_44789670:-0.025	0.984
DGKB	3,7,8,novel	chr7_14184697_14184767:-0.026	1.686
PANX1	novel,4,8,9,10	chr11_94133085_94133222:-0.027	0.478
TMEM221	novel,2	chr19_17432068_17432191:-0.028	0.65
MZF1	novel,8	chr19_58565097_58565583:-0.028	-0.032
GRID1	novel,18,19,20,22	chr10_86133926_86134479:-0.029	4.287
AC064853.3	novel,6,9,12	chr2_227619332_227619921:-0.029	0.609
ZNF789	novel,39	chr7_99500410_99500624:-0.03	0.042
ZNF385C	novel,24	chr17_42047030_42048168:-0.03	0.393
TTC5	novel,22	chr14_20302886_20303090:-0.03	0.866
WBSCR17	13,novel	chr7_71490165_71491223:-0.031	-0.097
CMBL	4,6,9,10,12,novel	chr5_10302884_10303015:-0.031	0.412
AFMID	7,11,novel	chr17_78194739_78195125:-0.031	0.297
YEATS4	novel,8,11,12,13,15,17	chr12_69359041_69359236:-0.032	2.336
MAP3K15	8,novel	chrX_19364784_19365225:-0.032	2.108
GALNTL6	novel,34,35,38	chr4_172962841_172963011:-0.032	1.808
TRPC6	novel,18,21,28	chr11_101489420_101490503:-0.034	2.429
TCEANC2	3,5,novel	chr1_54054999_54055410:-0.034	0.464
SUGP1	novel,32,35,39	chr19_19307653_19308348:-0.034	2.753
SLC4A8	2,7,novel	chr12_51409051_51409222:-0.035	1.329
SDK1	novel,8,novel,novel	chr7_3641796_3641871:-0.095,chr7_3653860_3654000:-0.199,chr7_3654243_3654854:0.011	2.964
TMEM79	novel,14	chr1_156288938_156289119:-0.036	3.297
SCGN	10,novel	chr6_25697426_25700262:-0.036	1.702
CUEDC2	novel,13	chr10_102431122_102431461:-0.038	2.478
ALK	40,novel	chr2_29546889_29548763:-0.038	2.445
NAPB	3,6,8,9,novel	chr20_23386571_23386699:-0.039	1.281
MEI4	novel,4,6,7,9	chr6_77641333_77641419:-0.039	0.263
KALRN	novel,116,novel	chr3_124697951_124698593:-0.073,chr3_124700849_124701023:0.083	1.686
ZNF761	1,6,8,10,novel	chr19_53460915_53461040:-0.04	-0.683
ZNF605	novel,9,16	chr12_132942120_132943022:-0.04	0.04
TRPM2	10,12,novel	chr21_44356223_44356496:-0.04	0.528
CHFR	novel,70	chr12_132942120_132943022:-0.04	0.256
ADARB2	novel,17,18	chr10_1226106_1227246:-0.04	2.102
TRPV4	20,novel	chr12_109806628_109806889:-0.041	2.241
S100A7	1,2,novel	chr1_153474290_153474393:-0.041	0.001
PEX14	3,7,15,novel	chr1_10576778_10577430:-0.041	2.438
KLK4	2,11,novel	chr19_50918312_50918840:-0.041	0.05
CDKL3	novel,46	chr5_134370632_134370928:-0.041	1.377
GIPC2	4,novel	chr1_78049918_78050330:-0.042	1.052
C6orf229	1,novel	chr6_24799443_24799636:-0.042	0.363
RP11-162P23.2	novel,3	chr12_111778228_111778399:-0.043	4.142
TEKT5	6,novel	chr16_10628091_10628199:-0.044	1.251
SNRPN	novel,24	chr15_24963098_24963356:-0.044	1.35
OR5H6	novel,1,5	chr3_98244241_98244495:-0.044	-0.48
FSTL4	novel,9,10,novel,11,15,16	chr5_133208846_133209391:-0.109,chr5_133219569_133219791:0.107	1.274
AGBL4	23,novel	chr1_49257724_49257818:-0.047	0.948
RP4-614O4.5	novel,13,25	chr20_35268586_35269023:-0.048	-0.035
HRASLS	novel,5,7,8,11	chr3_193250711_193251068:-0.048	2.3
EBNA1BP2	novel,33	chr1_43237346_43237679:-0.048	1.479
CDK9	20,novel	chr9_127791913_127792474:-0.048	1.852
MLIP	novel,22,25,29,30,33,34,36,41,44	chr6_54062931_54063020:-0.049	0.626
HIST1H4K	novel,1	chr6_27828689_27829318:-0.049	4.45
RP4-613B23.5	novel,4,5	chr3_42786760_42786964:-0.05	1.905
RP11-886H22.1	novel,5,6,7	chr18_49832483_49833083:-0.051	3.923
KIAA1586	3,5,7,8,12,novel	chr6_57059298_57059603:-0.051	0.637
RNF17	8,12,13,novel	chr13_24775436_24776080:-0.052	1.166
OR56A3	novel,5	chr11_5928646_5928944:-0.052	-0.022
NYAP2	novel,11	chr2_225674014_225674091:-0.052	1.582
LYPD6B	novel,15,18	chr2_149095601_149095673:-0.052	0.663
KPNA7	3,6,7,8,novel,9	chr7_99186379_99186578:-0.052	1.597
PTK7	20,novel	chr6_43134387_43134799:-0.053	0.644
CIT	novel,42	chr12_119716820_119716922:-0.053	3.852
SYT1	novel,20,23,28,30,34,35,37,38,40	chr12_79045252_79045387:-0.054	3.464
STK3	41,novel	chr8_98639111_98639206:-0.054	1.174
FER1L5	89,novel	chr2_96703810_96703948:-0.055	1.534
MYO16	novel,24,25,26,27,28,29,30,32	chr13_108915930_108916033:-0.056	2.02
ZNF721	novel,11,14	chr4_456051_456368:-0.057	0.665
TRIM9	19,23,24,25,26,27,novel	chr14_51028973_51029406:-0.058	1.937
THRA	15,novel	chr17_40080036_40080096:-0.058	3.12
GOLGA6B	5,novel,9	chr15_72652679_72652887:-0.058	0.792
GOLGA6B	5,6,novel,9	chr15_72652679_72652887:-0.058	0.792
GALNTL6	novel,12	chr4_172154158_172155452:-0.058	1.808
CIDEA	1,5,7,novel	chr18_12264575_12265300:-0.058	2.196
ANKRD34A	10,novel	chr1_145983098_145983298:-0.058	0.107
SUPT3H	novel,30,44	chr6_45211061_45211849:-0.059	1.158
DRC1	novel,32	chr2_26455935_26456098:-0.059	0.037
SS18L1	novel,31	chr20_62178017_62178246:-0.06	0.43
RSPO2	1,5,7,10,novel,novel,novel	chr8_108141620_108141739:-0.284,chr8_108143077_108143198:0.115,chr8_108190946_108191019:0.015	1.389
FAM209B	3,novel	chr20_56534940_56535064:-0.06	0.356
CFAP74	novel,21,22,23,24	chr1_1935729_1937553:-0.06	3.041
BTBD11	novel,32	chr12_107656675_107657035:-0.06	2.462
SLC44A5	41,novel	chr1_75677730_75678126:-0.061	1.189
ESRRA	9,novel	chr11_64308431_64309143:-0.061	3.064
ARSE	novel,12,13,14,17,20	chrX_2951922_2952560:-0.062	1.19
TMPRSS15	4,5,6,7,8,novel,9,10,11,12,13,14,15,16,17,18,19,20,22,23,25,27,28,29	chr21_18308203_18308357:-0.063	1.317
TBX1	novel,21	chr22_19777759_19778485:-0.063	-0.08
SYN3	novel,26,29,32,35,37	chr22_32821462_32821790:-0.063	0.91
SYN3	novel,26,30,32,35,37	chr22_32821462_32821790:-0.063	0.91
SRD5A2	3,4,5,6,novel	chr2_31578342_31578404:-0.063	0.262
LCP1	3,4,5,6,novel	chr13_46142726_46142819:-0.063	1.596
FGF14	2,4,novel	chr13_101727194_101727253:-0.063	1.517
CLIP4	30,novel	chr2_29148990_29149743:-0.064	1.229
ATP1A4	21,novel	chr1_160177765_160177850:-0.065	2.783
CLIC2	2,5,8,9,10,novel	chrX_155305504_155305602:-0.066	0.931
BRDT	novel,35	chr1_91963789_91964323:-0.066	1.678
RP5-972B16.2	1,2,3,novel,novel	chrX_37461598_37461678:0.28,chrX_37469475_37471980:-0.078	4.166
RP4-816N1.8	novel,1	chr12_2839959_2840188:-0.067	0.42
KRTAP5-10	novel,2	chr11_71564304_71564667:-0.067	-0.279
ZNF99	novel,11	chr19_22780358_22780684:-0.068	-0.718
PARP10	novel,61	chr8_144010421_144010707:-0.068	0.054
FBXO47	12,13,novel,15	chr17_38965613_38965704:-0.07	1.627
COX10	2,5,6,8,9,novel	chr17_14182021_14182308:-0.07	1.147
B3GNT3	12,novel	chr19_17814888_17815230:-0.07	0.379
TMPRSS15	2,3,4,5,6,7,8,9,10,11,12,13,14,15,16,17,18,19,20,29,novel	chr21_18406066_18406149:-0.071	1.317
TMEM244	novel,4,5,6,8	chr6_129832094_129832391:-0.072	1.388
SPATA17	novel,11,16,17,19,20,23	chr1_217718240_217718341:-0.072	0.464
LCMT1	29,novel	chr16_25189420_25189507:-0.072	1.953
ATRNL1	novel,48,49,50,51,53,55,57,62	chr10_115435421_115435483:-0.073	1.105
SERPINA4	novel,novel,1	chr14_94558172_94558580:-0.016,chr14_94560539_94560721:-0.202	0.147
KIFC2	novel,31	chr8_144471320_144471765:-0.074	1.278
HIST1H2BA	1,novel	chr6_25727977_25728736:-0.074	2.49
VAC14	novel,24	chr16_70724523_70724923:-0.075	1.326
SYT17	novel,24	chr16_19180748_19181446:-0.075	1.378
SPIC	1,3,6,7,8,9,novel	chr12_101489707_101490251:-0.075	1.656
PKDREJ	1,1,novel	chr22_46266702_46267834:-0.075	0.586
ACRBP	2,7,8,novel	chr12_6641168_6641260:-0.075	1.05
ACRBP	1,6,7,8,novel	chr12_6641168_6641260:-0.075	1.05
SLC9A4	13,novel,novel,novel	chr2_102520182_102520327:0.097,chr2_102521557_102521661:-0.308,chr2_102522045_102522235:-0.083	2.453
NKAIN2	novel,12,17	chr6_124348608_124348704:-0.077	2.222
CTD-2579N5.1	1,2,3,novel,4	chr19_22855698_22855789:-0.077	-0.197
SLC6A15	31,novel	chr6_163617893_163618668:-0.078	none
HIST1H4F	2,novel	chr6_26241608_26241835:-0.078	4.394
GPR75	novel,1	chr2_53851676_53851803:-0.079	2.802
AGBL4	2,7,9,10,12,13,15,novel	chr1_48686212_48686319:-0.079	0.948
KHDRBS2	novel,11,12,13,15	chr6_61645804_61646452:-0.08	3.492
GRB7	novel,6	chr17_39735366_39735634:-0.08	1.408
TNFRSF9	1,novel	chr8_19382824_19385489:-0.081	none
DPYS	novel,12	chr8_104382539_104386261:-0.081	1.444
SYCP2	novel,novel,1	chr20_59849836_59851639:-0.091,chr20_59854210_59854331:0.056	1.013
RFX8	16,20,24,25,26,novel	chr2_101486265_101486442:-0.082	0.908
ZCCHC8	novel,28	chr12_122487542_122488082:-0.083	1.307
CCDC148	5,6,7,novel	chr2_158191734_158191825:-0.083	1.497
CCBL2	1,3,4,5,6,7,8,9,10,12,novel,13,14,17	chr1_88965348_88965413:-0.084	1.722
CCBL2	1,3,4,5,6,7,8,9,10,12,novel,13,14,15,17	chr1_88965348_88965413:-0.084	1.722
C10orf90	novel,45	chr10_126661671_126663099:-0.084	0.624
BFSP1	2,3,4,novel	chr20_17505129_17505434:-0.084	1.954
RERGL	2,7,8,9,14,15,novel	chr12_18149103_18149180:-0.085	1.552
MAML2	10,novel	chr11_96233402_96234340:-0.085	1.198
LYAR	1,3,novel	chr4_4269429_4269606:-0.086	1.323
ATAD2	novel,6	chr8_123325100_123325521:-0.087	1.994
PPARD	7,novel	chr6_35355731_35358431:-0.088	1.622
MSMB	3,novel	chr10_46033735_46033829:-0.089	-0.152
LRRC69	novel,20,24	chr8_91197453_91197524:-0.089	0.714
ACSBG2	novel,26	chr19_6158441_6159223:-0.089	-0.131
LMOD1	novel,4	chr1_201898733_201898997:-0.093	1.21
ST6GALNAC5	novel,9	chr1_77005053_77005519:-0.095	4.82
FMN2	novel,36,40,45	chr1_240406410_240406486:-0.095	1.815
NWD2	7,novel,8	chr4_37439707_37439780:-0.096	3.314
IGFL2	2,novel	chr19_46107238_46107487:-0.096	0.003
ZNF808	6,8,10,11,novel	chr19_52552439_52552658:-0.097	-0.817
EFCAB11	4,novel	chr14_89910697_89910816:-0.098	0.179
CACNA2D3	novel,50,51,52,54,55,57,58,59,61,67,74	chr3_54968178_54968272:-0.098	3.052
VPS16	2,novel	chr20_2843134_2843515:-0.099	3.338
TRUB2	novel,3,5,7,8,9,11,12,14	chr9_128304649_128304890:-0.099	0.442
CTD-2116N17.1	novel,36,39	chr15_64379082_64379309:-0.099	3.034
SLC52A3	novel,1	chr20_756873_759230:-0.1	1.306
CFDP1	2,6,novel	chr16_75317996_75318117:-0.1	1.43
PANK1	17,18,novel,20	chr10_89641573_89641728:-0.101	1.063
CTNNA3	3,4,5,6,8,9,10,novel	chr10_66390893_66391061:-0.101	1.123
MOGAT3	novel,14,17,20	chr7_101199001_101199358:-0.102	0.422
FBF1	48,novel	chr17_75938432_75939408:-0.103	2.011
TGFB1	novel,10,13	chr19_41339126_41340546:-0.105	1.115
DHODH	33,novel	chr16_72042944_72043140:-0.106	0.517
TEKT5	2,novel	chr16_10616473_10616704:-0.111	1.251
ZNF761	1,3,6,8,10,novel,15	chr19_53451774_53451864:-0.112	-0.683
RAB19	13,novel	chr7_140427615_140427974:-0.113	1.262
ZNF735	1,3,4,novel,6	chr7_64216015_64216112:-0.114	-0.311
ADRB2	2,novel	chr5_148863697_148864084:-0.115	2.242
TAS1R2	4,5,novel	chr1_18867929_18868166:-0.116	1.334
CHRNE	20,novel	chr17_4905823_4906803:-0.116	0.091
VIP	9,novel,novel,novel	chr6_152759980_152760084:-0.226,chr6_152765988_152766062:-0.012,chr6_152783311_152783394:-0.074	1.609
DIRAS2	novel,6	chr9_90640983_90641258:-0.118	0.831
RARS2	novel,30	chr6_87547639_87547723:-0.12	1.195
IGLL5	novel,novel,4,6	chr22_22404195_22404305:-0.368,chr22_22404415_22404725:-0.031	0.092
FAM227A	3,5,10,11,15,21,22,novel	chr22_38607594_38607801:-0.12	0.153
LDHB	1,3,5,novel	chr12_21638581_21638668:-0.121	2.709
DEPTOR	10,novel	chr8_120007267_120008545:-0.121	0.793
ANKRD24	2,9,novel	chr19_4194989_4195905:-0.121	1.004
PLCXD2	novel,11	chr3_111733308_111733446:-0.122	0.823
ADAM23	novel,7,8,9,10,11,12,13,14,15,16,17,18,19,20,21	chr2_206530670_206530788:-0.126	2.306
TTLL1	novel,21	chr22_43084504_43085023:-0.127	3.512
TLE2	3,novel	chr19_2999157_2999480:-0.127	2.901
CPPED1	novel,6,8	chr16_12771776_12772119:-0.127	0.419
C16orf46	1,novel	chr16_81056595_81056717:-0.127	0.216
C16orf89	novel,6,novel	chr16_5052519_5053111:-0.006,chr16_5056367_5056857:-0.275	0.027
STXBP6	novel,10	chr14_24818358_24818545:-0.129	0.967
SLC9C2	11,12,13,14,novel	chr1_173527094_173527182:-0.129	1.012
RP11-87C12.2	novel,novel,4	chr12_121913146_121913323:-0.254,chr12_121913373_121913514:0.026	0.195
HTR1D	novel,1	chr1_23190202_23190513:-0.13	1.574
TUBA8	15,novel	chr22_18148538_18149246:-0.131	2.516
MGLL	3,9,10,15,18,novel	chr3_127767139_127767200:-0.132	0.372
SLC23A2	novel,26	chr20_4947379_4948243:-0.133	1.31
ADAMTS17	38,novel	chr15_100169506_100170248:-0.133	1.094
MYLK3	3,7,8,11,novel	chr16_46712914_46713029:-0.134	0.665
KIF6	32,34,novel	chr6_39674405_39674509:-0.134	0.739
AGBL4	6,7,9,10,12,13,15,novel	chr1_48686233_48686308:-0.134	0.948
TMPRSS15	2,3,4,5,6,7,8,9,10,11,12,13,14,15,16,17,18,19,20,22,25,27,28,29,novel	chr21_18406066_18406184:-0.135	1.317
SLC25A53	12,novel,13	chrX_104144506_104144591:-0.135	0.141
RARA	novel,12	chr17_40327175_40327484:-0.136	3.469
ANXA8	novel,36	chr10_47957623_47957901:-0.138	0.972
CCDC62	7,9,11,12,14,17,19,21,22,23,24,novel	chr12_122814189_122814301:-0.139	1.065
ZNF529	novel,34	chr19_36578060_36578808:-0.14	0.089
TAZ	novel,55,61	chrX_154420325_154420459:-0.141	0.625
CCDC170	novel,6,7,9,10,11,12,14,15,17,18	chr6_151494821_151494921:-0.142	0.849
PRR5	novel,3	chr22_44675748_44676057:-0.143	0.063
GNGT2	3,9,11,novel	chr17_49209880_49210107:-0.143	0.655
CLMP	novel,14	chr11_123063329_123063513:-0.143	1.12
TNFRSF9	novel,7,9,11,13,14,15,16	chr1_7931509_7932130:-0.144	0.038
ODF3B	11,novel	chr22_50538526_50539140:-0.144	-0.025
ZNF276	24,31,novel	chr16_89735100_89736814:-0.145	0.677
LRFN5	novel,16,18,20,21	chr14_41834022_41834142:-0.145	1.266
OR7C1	novel,1	chr19_14787428_14787524:-0.146	-0.019
GCNT7	1,novel	chr20_56492475_56493672:-0.147	1.437
CYP17A1	1,6,novel	chr10_102831735_102831816:-0.148	2.082
COL6A2	novel,13	chr21_46113221_46113466:-0.148	2.04
SGCZ	novel,12	chr8_15159994_15161558:-0.149	1.426
KATNB1	6,16,19,21,novel	chr16_57745351_57745579:-0.149	2.846
ZNF541	3,5,6,novel	chr19_47522129_47522254:-0.15	0.847
PPARD	2,5,novel	chr6_35356229_35356853:-0.15	1.622
PPARD	9,novel	chr6_35356229_35356850:-0.151	1.622
EYA4	novel,15,21	chr6_133147641_133148165:-0.151	1.73
PPP2R2B	novel,50,52	chr5_146941830_146942052:-0.152	1.131
TECRL	6,8,10,12,14,16,17,19,22,23,novel	chr4_64365243_64365367:-0.153	2.97
CAMKMT	novel,53,55,56,58	chr2_44742450_44742599:-0.153	1.136
MAPKBP1	14,novel	chr15_41803376_41803435:-0.154	2.199
FSTL4	novel,9,10,11,15,16	chr5_133208675_133209391:-0.154	1.274
DNAJC9	5,7,9,novel,10	chr10_73246439_73246586:-0.154	0.83
TXNL4B	1,novel	chr16_72044559_72044634:-0.155	0.542
TNFRSF19	novel,11,12,13,14,15,16,20	chr13_23610194_23610265:-0.155	0.474
TGFBR3L	3,novel,novel	chr19_7919207_7919432:-0.201,chr19_7920053_7920161:-0.06	-0.22
JAML	9,novel	chr11_118212230_118212354:-0.156	0.424
ZNF138	1,novel	chr7_64799191_64799505:-0.157	-0.511
TMPRSS15	2,3,4,5,6,7,8,9,10,11,12,13,14,15,16,17,18,19,20,22,23,24,25,27,28,29,novel	chr21_18406066_18406212:-0.158	1.317
TMPRSS15	2,3,4,5,6,7,8,9,10,11,12,13,14,15,16,17,18,19,20,22,23,25,27,28,29,novel	chr21_18406066_18406220:-0.161	1.317
PBXIP1	2,3,novel	chr1_154949191_154949336:-0.163	0.538
NME8	novel,28	chr7_37897330_37897548:-0.163	1.107
HNF4G	1,novel	chr8_75454145_75454291:-0.163	1.424
CTC-564N23.6	7,novel	chr5_77052126_77052392:-0.163	2.64
CSTL1	novel,2,7,9,10	chr20_23436230_23436441:-0.163	0.333
FHIT	4,9,11,novel	chr3_60126871_60127053:-0.164	0.195
CRB1	1,novel	chr1_197202189_197202322:-0.165	-0.248
PSPH	2,7,novel,14	chr7_56020092_56020216:-0.167	0.715
RP13-1032I1.10	1,2,3,novel	chr17_81704796_81705242:-0.172	1.896
DNAJB6	18,novel	chr7_157344480_157346337:-0.172	0.411
REG4	12,novel	chr1_119812009_119812174:-0.173	0.273
ITGA7	novel,9	chr12_55687170_55687387:-0.173	3.211
CCL25	novel,11,12,15,17	chr19_8054417_8054529:-0.173	-0.22
BCL2L10	1,novel	chr15_52112887_52112958:-0.173	-0.064
ARHGEF18	18,novel	chr19_7424070_7424630:-0.173	-0.097
RGS9	novel,19,20,22,23,24,25,26,29,30	chr17_65134318_65134377:-0.174	1.15
BNC2	34,novel	chr1_27642526_27642831:-0.174	0.021
AGBL4	1,7,9,10,12,13,15,novel	chr1_48686233_48686292:-0.174	0.948
MTNR1B	novel,novel,11	chr11_92930895_92931006:-0.083,chr11_92960225_92960343:-0.264	0.694
RP11-294O2.2	2,4,novel,5	chr4_164797489_164797606:-0.177	0.147
FAM159A	18,19,novel	chr1_52679907_52680167:-0.18	0.276
RGSL1	novel,novel,23,26,29,36,40,44	chr1_182432564_182432689:-0.328,chr1_182437236_182437330:0.013	0.757
IL4R	novel,16	chr16_27327463_27327935:-0.182	0.128
FAM167A	novel,21	chr8_11472438_11473378:-0.182	-0.127
TCP10L2	27,34,novel,37,41	chr6_167194202_167194296:-0.183	0.069
LINC00675	1,novel	chr17_10798162_10798398:-0.183	-0.192
EXT1	4,6,7,8,9,10,11,12,15,16,novel	chr8_117985218_117985298:-0.183	2.153
SULT2B1	novel,5,6,8,9,11,13	chr19_48568340_48568527:-0.186	1.447
NPLOC4	novel,14	chr17_81559728_81560462:-0.186	0.812
2021-03-02	novel,25	chr1_220780454_220780741:-0.186	0.51
EPHB2	9,novel	chr1_22791499_22791727:-0.188	1.671
UPK1A	novel,8,10,13	chr19_35673594_35673756:-0.19	0.977
LVRN	novel,22,26,28,29	chr5_116003683_116003933:-0.19	1.233
KCNJ14	novel,3	chr19_48457057_48458002:-0.192	2.194
CHL1	novel,55	chr3_400587_400717:-0.195	0.938
ZNF676	14,15,16,novel	chr19_22215632_22215769:-0.196	-0.803
BAIAP2L1	2,3,novel	chr7_98300977_98301106:-0.199	0.817
RP3-509I19.11	2,3,novel,6,7	chr6_138763712_138763825:-0.201	-0.067
FHAD1	novel,50	chr1_15338208_15338453:-0.202	1.038
OR8G5	14,novel	chr11_124313108_124313221:-0.208	-0.15
SORCS2	novel,9,11,12,13,novel	chr4_7646674_7646809:-0.375,chr4_7669685_7671356:-0.198	2.954
SLC2A12	2,3,4,7,novel	chr6_134049061_134049275:-0.211	0.968
DHTKD1	novel,28	chr10_12113198_12113281:-0.211	1.54
TMEM132D	novel,9	chr12_129525770_129526034:-0.22	1.921
RHO	novel,6	chr3_129529753_129530361:-0.22	0.54
AFM	3,4,5,novel	chr4_73485441_73485632:-0.221	0.672
RAB12	6,novel	chr18_8632221_8632302:-0.223	0.866
OPCML	22,novel	chr11_133523685_133523829:-0.225	0.577
CD5	3,novel	chr11_61103711_61106144:-0.226	0.653
TNRC6B	15,novel	chr22_40276531_40276614:-0.228	1.992
BCAS1	4,7,novel	chr20_53955078_53956675:-0.229	0.412
ZNF276	29,novel	chr16_89736848_89737087:-0.234	0.677
MDGA2	4,6,7,10,12,14,16,18,novel	chr14_47019554_47019654:-0.235	2.265
MDGA2	4,6,7,10,12,13,14,16,18,novel	chr14_47019554_47019654:-0.235	2.265
MDGA2	8,12,14,16,18,novel	chr14_47019554_47019654:-0.235	2.265
MDGA2	8,12,13,14,16,18,novel	chr14_47019554_47019654:-0.235	2.265
EFCAB8	13,novel,14,17,18,19,20,21,22,24,25,26,30	chr20_32897020_32897120:-0.235	1.109
TBC1D1	34,novel	chr4_38055780_38056149:-0.237	1.425
SSC5D	24,novel	chr19_55526251_55526413:-0.239	-0.593
BAIAP2L2	novel,15	chr22_38092125_38092310:-0.239	0.066
ZNF611	novel,28	chr19_52726723_52727980:-0.24	-0.422
DCPS	5,novel,6,8,10,11,13	chr11_126328745_126328888:-0.24	0.929
CAPN9	28,novel	chr1_230824895_230825047:-0.241	1.642
ABCA4	2,3,4,5,6,8,10,11,13,14,15,16,17,18,20,22,23,24,25,26,novel	chr1_94025461_94025538:-0.241	3.354
DIRC3	2,3,4,6,7,novel	chr2_217331381_217331552:-0.243	0.113
AKR1B15	1,7,novel,9,10,12,13,14,15,16,17,21	chr7_134567913_134567977:-0.243	0.678
RP11-986E7.7	novel,2	chr14_94594328_94594516:-0.253	0.039
AC068533.7	novel,8	chr7_66115353_66115462:-0.256	3.593
ZNF808	novel,19	chr19_52562219_52562807:-0.257	-0.817
LRP5	1,novel	chr11_68311311_68311551:-0.257	3.158
NMNAT3	novel,25	chr3_139626290_139626666:-0.259	0.915
C5orf47	novel,1	chr5_173972254_173972588:-0.259	-0.13
DCLK3	2,3,5,novel	chr3_36735735_36735869:-0.267	0.556
ZNF468	novel,11,18,20	chr19_52835839_52836069:-0.268	-0.627
CRTC1	novel,13	chr19_18751408_18752045:-0.268	3.358
PCNX2	77,78,80,novel	chr1_233255309_233255434:-0.27	2.488
TEX37	6,7,novel,8	chr2_88526710_88526811:-0.271	0.445
ANXA13	2,3,novel	chr8_123684903_123685019:-0.274	1.671
MIIP	novel,12,14,19,20,22,26	chr1_12026739_12026839:-0.276	0.249
C1orf210	novel,2	chr1_43277769_43277870:-0.279	0.482
NTN1	novel,6	chr17_9166341_9166696:-0.282	6.162
HLCS	3,5,8,9,10,novel	chr21_36861164_36861230:-0.285	0.652
SLC26A9	4,6,novel	chr1_205917500_205917575:-0.286	1.359
SORCS2	17,novel	chr4_7699938_7700261:-0.295	2.954
TMEM132D	novel,8,9	chr12_129245555_129247619:-0.296	1.921
GRTP1	novel,12	chr13_113336299_113336731:-0.304	0.851
PDE3A	novel,11,12,13,14,15,16,17,18,19,20,23	chr12_20627415_20627476:-0.31	1.209
MYLK4	novel,12,novel	chr6_2687754_2687837:-0.417,chr6_2697458_2697680:-0.271	0.625
CYP27C1	4,5,novel	chr2_127193686_127193758:-0.311	0.733
RPL3L	novel,1	chr16_1943494_1943755:-0.314	0.135
ADORA3	1,novel	chr1_111504855_111505072:-0.317	1.175
SAMD12	7,novel	chr8_118356761_118356834:-0.318	0.59
SAMD12	14,novel	chr8_118356761_118356834:-0.318	0.59
ENPP6	1,2,novel	chr4_184102950_184103035:-0.32	1.223
NPEPL1	14,novel	chr20_58702923_58704510:-0.321	3.685
SVOPL	2,7,9,10,novel	chr7_138626874_138626956:-0.325	1.006
DKK2	10,novel	chr4_107155440_107155510:-0.327	1.484
TNFSF15	2,3,5,novel	chr9_114804330_114804611:-0.33	0.404
TPST2	2,novel	chr22_26528403_26528643:-0.338	0.665
KLK14	novel,10	chr19_51080171_51081145:-0.338	-0.066
ABHD12	1,6,8,9,10,11,13,16,17,19,20,novel	chr20_25338422_25338526:-0.348	1.513
CYP3A7	novel,2,4,5,6,7,8,10,11,12,13,15,17,20	chr7_99704082_99704556:-0.35	0.746
CBR3	novel,4,6	chr21_36136480_36136645:-0.351	1.987
GALNT8	novel,11,13,19	chr12_4763748_4763861:-0.357	0.671
CTD-2643I7.5	novel,17,18,novel,19	chr11_5587797_5588098:-0.221,chr11_5620687_5620827:-0.65	-0.071
TMEM255B	3,novel,6,9	chr13_113761197_113761347:-0.359	0.016
TRIM72	novel,13	chr16_31184433_31184687:-0.362	0.023
FRMD3	5,10,12,13,14,15,17,18,21,22,23,novel	chr9_83352444_83352509:-0.362	1.365
ZNF788	2,10,novel,12	chr19_12110634_12110694:-0.364	-0.573
RSPH1	1,3,4,novel	chr21_42481930_42481992:-0.365	0.618
HIST1H2BK	1,novel	chr6_27145814_27146036:-0.365	1.664
NLGN2	16,novel	chr11_47170186_47170357:-0.366	5.247
LGI4	10,13,15,20,23,24,novel	chr19_35135672_35135749:-0.372	1.623
SCUBE1	27,novel	chr22_43272683_43272858:-0.374	-0.198
ENKUR	17,novel	chr10_25061757_25061870:-0.374	0.498
AGMO	8,novel,12,14,15,16,17,18,19,21,22,23,24,25	chr7_15356999_15357102:-0.379	0.812
GLB1L2	novel,18	chr11_134368100_134368509:-0.382	3.302
CT62	1,6,novel	chr15_71116513_71116585:-0.383	-0.08
MLPH	47,novel	chr2_237547939_237548058:-0.387	0.139
SULT4A1	3,5,8,9,14,15,16,novel	chr22_43846935_43847077:-0.388	1.808
MAD1L1	4,11,novel	chr7_1928483_1928634:-0.398	1.771
CD4	novel,36,38	chr12_6818545_6818650:-0.403	0.05
RP11-400G3.5	4,5,novel	chr10_94728556_94728659:-0.404	1.227
CYP2C18	1,4,5,6,7,8,9,novel	chr10_94728556_94728659:-0.404	0.609
DPP9	novel,novel,33	chr19_4687611_4687705:-0.288,chr19_4693479_4693722:-0.457	1.888
DPP9	novel,novel,29	chr19_4687613_4687705:-0.297,chr19_4693479_4693722:-0.457	1.888
LRP5	24,novel	chr11_68415946_68416077:-0.415	3.158
HTR2A	novel,1	chr13_46797872_46797964:-0.417	1.603
PARK2	14,15,16,novel	chr6_162056450_162056896:-0.418	0.58
BPIFA2	8,novel,9,10,11,12	chr20_33177057_33177123:-0.423	-0.491
SLC6A20	5,6,novel,10	chr3_45763129_45763318:-0.435	0.911
TACR1	5,7,novel	chr2_75154907_75154997:-0.438	2.642
KCNA2	novel,14,14	chr1_110508195_110508280:-0.439	0.48
ADAM21	novel,2	chr14_70417124_70417188:-0.456	0.699
SDK1	novel,8,9	chr7_3641511_3641706:-0.461	2.964
CDH23	novel,54	chr10_71704428_71704595:-0.465	3.694
MICAL3	40,novel	chr22_17853851_17854103:-0.47	2.55
IRS2	2,novel	chr13_109781575_109781720:-0.473	1.402
CALCA	3,5,9,11,12,novel,18	chr11_14971948_14972143:-0.476	1.028
LAPTM4B	novel,13	chr8_97849888_97849969:-0.505	0.745
HIST1H2BJ	2,novel,3	chr6_27127264_27127401:-0.519	1.738
RP5-931K24.3	1,2,novel	chr20_10433911_10433976:-0.529	1.082
MRPL23	novel,10,11,18	chr11_1951601_1951673:-0.53	1.279
SUSD1	14,novel	chr9_112069797_112069863:-0.539	0.993
ADGRD1	7,10,novel	chr12_130971988_130972086:-0.549	0.394
DACT2	10,novel,11	chr6_168311925_168312003:-0.554	1.472
HIST1H2BN	novel,6,7	chr6_27839833_27839951:-0.556	1.031
PRAMEF2	novel,5	chr1_12860837_12861141:-0.557	-0.456
C9orf24	1,2,novel	chr9_34380692_34380799:-0.576	0.847
SIGLEC12	3,novel	chr19_51497067_51497248:-0.599	-0.289
CST5	1,2,3,novel	chr20_23880015_23880078:-0.602	-0.218
RP11-500G10.1	4,6,8,9,10,novel	chr10_130110181_130110468:-0.625	-0.145
CT45A6	1,5,6,7,novel,9	chrX_135801670_135801820:-0.65	-0.33
MCUR1	7,8,9,11,12,14,15,17,novel	chr6_13813772_13813842:-0.745	0.41
C1orf53	novel,5,7	chr1_197902991_197903119:-0.846	0.763
DUSP23	novel,7	chr1_159781485_159781603:-0.866	2.065
ERC2	32,33,37,39,novel	chr3_56409041_56409107:-0.949	3.393
FMNL1	66,novel	chr17_45247701_45247761:-0.976	2.072
LCN12	2,novel,39	chr9_136950698_136950821:-1.053	-0.767
SNX8	30,novel	chr7_2353999_2354058:-1.166	0.62
