# Supplementary material for: Comprehensive analysis of full-length transcripts reveals novel splicing abnormalities and oncogenic transcripts in liver cancer
Source: PLoS Genet. 2022 Aug 4;18(8):e1010342. doi: 10.1371/journal.pgen.1010342 (PMC9380957; doi:10.1371/journal.pgen.1010342)
Supplement: S4 Data — (XLSX) [file pgen.1010342.s034.xlsx]

## Sheet: Sheet2
S4 Data. List of significantly differentially expressed transcripts
Gene	Splicing variant	Variant ID	Log2(FC)	Log10(CPM)	FDR	DET specific
TGM3	NM_003245.3	0	7.63459	3.65083	2.10329e-26	0
CD36	XM_005250714.1	0	7.58077	3.59705	3.774e-25	1
ESM1	ENST00000381405.4	0	4.93206	2.65644	1.00166e-22	0
CLEC4M	NR_026707.1	0	-5.99451	2.35387	1.13762e-21	0
CCNB1	ENST00000256442.9	0	3.60751	4.99158	1.68657e-21	0
CCNB2	ENST00000288207.6	0	3.898	3.46083	6.20196e-21	0
MAGEA1	ENST00000356661.6	0	7.05909	2.03316	1.56516e-20	0
KIF20A	NM_005733.2	0	4.31371	2.30936	1.57934e-20	0
CDKN3	ENST00000335183.10	0	4.05371	3.77158	1.71199e-20	0
CENPF	ENST00000366955.7	0	4.20831	3.01194	2.04609e-20	0
STAB2	ENST00000388887.6	0	-5.26976	2.61464	3.89124e-20	0
CLEC4M	XR_430125.2	0	-5.3852	1.59314	2.11701e-19	0
PGC	NM_002630.3	0	8.8532	4.11653	2.20132e-19	0
DCAF4L2	ENST00000319675.4	0	8.75062	4.15653	2.70097e-19	0
CLEC4M	XM_006722613.3	0	-5.11608	1.35246	2.8176e-19	0
FCN2	ENST00000291744.10	0	-5.00467	1.29176	3.86996e-19	0
FAM133A	XM_006724641.3	0	7.34304	2.76239	4.96032e-19	0
CAP2	ENST00000229922.6	0	3.12659	4.85563	7.29192e-19	0
CLEC4G	ENST00000328853.9	0	-4.90923	1.80795	1.1754e-18	0
TTK	ENST00000369798.6	0	4.09753	1.52347	1.28112e-18	0
MAGEC2	NM_016249.3	0	7.06894	2.78339	1.28112e-18	0
UBE2T	ENST00000367274.9	0	3.16988	3.50127	1.45742e-18	0
FCN3	NM_003665.2	0	-5.58119	4.39807	1.60493e-18	0
ACAA1	XM_011533650.2	0	-2.66948	2.60378	1.60493e-18	0
MARCO	XM_011512082.1	0	-5.13205	3.21396	1.67262e-18	0
MAP2K1	XM_017022413.1	0	-2.96589	3.10827	1.95561e-18	0
KIF2C	NM_006845.3	0	4.0558	1.17551	2.41079e-18	0
CLEC1B	XM_011520685.2	0	-5.35488	2.62475	2.55041e-18	0
OIT3	NM_152635.2	0	-4.65283	3.33888	2.62687e-18	0
CLEC4M	ENST00000327325.9	0	-5.88255	2.74611	3.01945e-18	0
IL1RAP	XM_017006348.1	0	-4.85756	4.1537	3.04101e-18	0
CLEC1B	XM_005253382.4	0	-6.19718	4.45087	4.1749e-18	0
NEK2	NM_002497.3	0	4.19583	1.72792	4.1749e-18	0
CENPF	XM_017000086.1	0	4.22081	2.36571	4.1749e-18	0
ANLN	NM_018685.4	0	4.42725	1.06506	4.19919e-18	0
GHR	ENST00000612382.4	0	-6.10795	2.43033	4.3618e-18	0
MAD2L1	ENST00000296509.10	0	2.34421	3.86646	4.7814e-18	0
COX7B2	NM_130902.2	0	7.68605	2.91905	4.80391e-18	0
ASS1	ENST00000372394.5	0	-2.74808	8.96235	5.36895e-18	0
HJURP	NM_018410.4	0	3.99425	2.09452	5.36895e-18	0
CENPF	NM_016343.3	0	4.2183	2.68802	5.9249e-18	0
ZSCAN31	Novel exon combination	1	5.44918	1.06071	7.28256e-18	0
PRC1	XM_005254987.2	0	3.89176	1.11624	9.617e-18	0
C1R	ENST00000540394.5	0	-2.57571	4.39881	9.617e-18	0
CRHBP	ENST00000274368.8	0	-4.00907	4.05987	9.65271e-18	0
CDCA8	NM_001256875.1	0	3.14506	2.08302	1.1398e-17	0
CNDP1	Novel exon	0	-6.38633	3.56772	1.1398e-17	0
FCN2	XM_011518392.2	0	-4.63184	0.299906	1.18636e-17	0
BIRC5	NM_001168.2	0	4.19688	2.89296	1.2795e-17	0
PTTG1	NM_001282382.1	0	3.0956	3.18012	1.2795e-17	0
ANLN	XM_006715746.1	0	3.92688	2.08005	1.6427e-17	0
CTNNA2	ENST00000466387.5	0	6.55062	2.22312	1.77278e-17	0
GPR158	XM_017016452.1	0	4.81899	0.447893	1.87881e-17	0
CLEC4M	XM_006722612.3	0	-5.13612	0.79779	2.28767e-17	0
CDC25C	NM_001790.4	0	4.44144	0.70837	2.40063e-17	0
RACGAP1	NM_001126104.2	0	3.55559	1.59051	2.89364e-17	0
PTTG1	NM_004219.3	0	3.17157	5.31656	3.29907e-17	0
MKI67	ENST00000368654.7	0	3.50497	2.76264	3.73597e-17	0
NDC80	ENST00000261597.8	0	3.02693	2.82393	3.73597e-17	0
DEPDC1	NM_001114120.2	0	4.0932	0.818213	4.02867e-17	0
SKA1	NM_001039535.2	0	4.3762	0.242858	5.53675e-17	0
DLGAP5	NM_014750.4	0	3.64839	2.15746	7.37759e-17	0
PLAC8	ENST00000311507.8	0	-4.18415	4.35727	7.72246e-17	0
SPC25	NM_020675.3	0	3.67634	1.4465	8.82389e-17	0
RGN	ENST00000457380.5	0	-2.34079	6.11082	8.90206e-17	0
CETP	ENST00000200676.7	0	-3.21462	3.93677	8.90206e-17	0
STAB2	XM_017019585.1	0	-4.28969	0.600013	9.99489e-17	0
ASS1	ENST00000372393.7	0	-2.8765	4.04085	1.13472e-16	0
APOF	ENST00000398189.3	0	-4.16413	8.31923	1.14477e-16	0
CLEC1B	Novel exon length	0	-4.60663	-0.178524	1.16295e-16	0
CCL14	ENST00000618404.4	0	-3.08537	4.89607	1.2159e-16	0
HAO2	NM_016527.3	0	-5.26484	3.40427	1.31053e-16	0
CYP3A43	NM_057096.3	0	-3.88722	1.44911	1.47751e-16	0
ASPM	NM_018136.4	0	3.55865	2.74196	1.62074e-16	0
HMMR	NM_012485.2	0	3.85701	1.41459	1.73373e-16	0
FAM13A	XM_017007629.1	0	-3.43027	4.94632	1.74397e-16	0
TROAP	NM_001278324.1	0	4.57425	0.614058	1.79908e-16	0
HMMR	NM_001142556.1	0	3.22179	1.87456	1.9655e-16	0
CSAD	Novel exon length	0	-4.09713	0.85171	2.01696e-16	0
CYP2C8	ENST00000371270.5	0	-3.9937	4.99444	2.148e-16	0
KIF20A	ENST00000508792.5	0	4.1661	0.680256	2.56551e-16	0
NUSAP1	NM_016359.4	0	3.30007	2.73443	2.9331e-16	0
KLKB1	XM_017008181.1	0	-2.57672	4.80358	2.98499e-16	0
NUSAP1	XM_005254430.4	0	3.37382	2.29447	3.26497e-16	0
PRC1	NM_003981.3	0	4.25101	0.750707	3.41696e-16	0
RIC3	ENST00000528463.5	0	-3.89424	1.46453	3.79426e-16	0
FBP1	NM_000507.3	0	-3.14643	7.36621	3.80805e-16	0
NUSAP1	NM_018454.7	0	3.37593	2.85932	4.41024e-16	0
CHST4	ENST00000539698.3	0	-4.8773	2.465	4.41161e-16	0
CLEC4M	Novel exon combination	0	-4.70219	1.12715	4.55499e-16	0
NUSAP1	ENST00000260359.10	0	3.56346	1.86236	4.56144e-16	0
CSAD	Novel exon length	1	-4.04986	0.428862	4.64849e-16	0
KPNA2	ENST00000330459.7	0	2.02694	6.58871	4.76697e-16	0
CFP	ENST00000640573.1	0	-3.79634	1.63827	4.80308e-16	0
CKAP2L	NM_152515.4	0	3.42381	2.47751	4.80574e-16	0
CCT3	ENST00000295688.7	0	1.45024	7.8173	4.83751e-16	0
ACAA1	NM_001607.3	0	-2.01757	3.94495	4.95628e-16	0
TMEM27	NM_020665.5	0	-4.4744	4.47153	5.08361e-16	0
CYP1A2	ENST00000343932.4	0	-4.82501	3.36235	5.19395e-16	0
EPHX2	NM_001979.5	0	-2.1733	5.2458	5.93574e-16	0
RBP7	NM_052960.2	0	2.50185	4.30424	5.94432e-16	0
PBK	ENST00000301905.8	0	3.71571	2.96796	6.4703e-16	0
C8B	NM_001278544.1	0	-2.20631	4.41858	6.92623e-16	0
KIF4A	ENST00000374403.3	0	3.51261	1.50827	7.88357e-16	0
EPHX2	ENST00000521400.5	0	-2.12025	4.92981	8.27301e-16	0
ADGRG7	ENST00000273352.7	0	-3.45168	3.09052	8.27301e-16	0
KCNN2	XM_017009457.1	0	-5.83868	1.66223	8.27301e-16	0
GPM6A	XM_017008036.1	0	-4.18742	2.977	8.91425e-16	0
UBE2C	ENST00000372568.4	0	3.54893	1.55649	9.75471e-16	0
BTBD11	Novel exon	0	-4.94304	0.852178	1.01926e-15	0
COLEC10	NM_006438.4	0	-4.51884	3.46558	1.12416e-15	0
AADAT	NM_016228.3	0	-2.9234	2.87771	1.12518e-15	0
ITLN1	ENST00000326245.3	0	-4.38294	2.61016	1.15678e-15	0
CDKN3	ENST00000556102.6	0	4.38464	0.0446346	1.2121e-15	0
APOF	NM_001638.2	0	-3.84799	3.63268	1.26505e-15	0
RACGAP1	NM_001126103.2	0	2.69273	2.00538	1.26505e-15	0
GBA	ENST00000327247.9	0	1.81438	5.22269	1.28253e-15	0
DNASE1L3	ENST00000483681.5	0	-3.06231	3.01138	1.31377e-15	0
MAP2K1	ENST00000307102.9	0	-2.77117	2.57021	1.38055e-15	0
BCO2	ENST00000357685.9	0	-4.25705	4.95883	1.40663e-15	0
CENPN	NM_018455.5	0	2.14463	2.74275	1.45412e-15	0
DNASE1L3	ENST00000486455.5	0	-3.34203	5.7776	1.46018e-15	0
LIFR	NM_001127671.1	0	-2.75536	2.3877	1.56286e-15	0
SLC5A1	ENST00000266088.8	0	-4.34665	0.678597	1.82199e-15	0
NDRG2	NM_001320329.1	0	-1.89845	4.51112	2.2021e-15	0
MT1F	ENST00000334350.6	0	-4.99432	6.60447	2.24212e-15	0
BCO2	Novel exon combination	0	-3.7018	1.43805	2.29701e-15	0
CENPW	NM_001012507.3	0	2.38464	4.14129	2.29701e-15	0
MT2A	ENST00000245185.5	0	-3.62633	11.7425	2.29701e-15	0
FREM2	NM_207361.5	0	-4.13275	1.36713	2.37299e-15	0
LCAT	ENST00000264005.9	0	-3.77443	2.47703	2.40696e-15	0
ANG	Novel exon length	0	-2.993	7.26161	2.91746e-15	0
GLYATL1	Novel exon combination	4	-3.18966	2.53755	2.94365e-15	0
MFSD2A	NM_001136493.2	0	-4.21281	2.09699	3.07304e-15	0
CCL14	ENST00000632700.1	0	-3.11857	4.88338	3.15252e-15	0
AKR1C3	ENST00000380554.4	0	1.86058	9.28785	3.2351e-15	0
COLEC10	ENST00000332843.2	0	-4.47604	3.85032	3.24325e-15	0
CXCL14	NM_004887.4	0	-4.72637	3.21983	3.24325e-15	0
ITIH4	ENST00000266041.8	0	-1.82946	8.59487	3.39214e-15	0
CYP1A2	NM_000761.4	0	-5.56703	5.37752	4.61033e-15	0
ETFDH	NM_004453.3	0	-1.74775	5.55277	4.81638e-15	0
CNDP1	ENST00000358821.7	0	-5.28661	2.83456	4.81638e-15	0
CFP	XM_017029575.1	0	-3.79237	0.921774	4.86723e-15	0
DEPDC1	ENST00000370966.9	0	3.87698	0.767366	4.90664e-15	0
BCO2	ENST00000438022.5	0	-3.73355	2.79552	5.23868e-15	0
ANGPTL6	XM_011528349.2	0	-3.15701	2.00774	5.28604e-15	0
FAM3B	ENST00000398646.3	0	5.26644	0.458942	6.03061e-15	1
DTL	NM_016448.3	0	3.07841	2.49059	6.07408e-15	0
ANXA10	XM_011531571.2	0	-3.33674	6.65865	6.3154e-15	0
CLDN10	ENST00000299339.2	0	-4.61294	2.42882	6.359e-15	0
C8A	NM_000562.2	0	-2.38003	5.93843	6.48724e-15	0
ALB	ENST00000503124.5	0	-2.70838	12.9696	6.71961e-15	0
ALB	ENST00000415165.6	0	-2.84295	12.9605	6.71961e-15	0
TMEM106C	NM_024056.3	0	1.80155	5.18277	6.83804e-15	0
C8B	NM_001278543.1	0	-1.94486	6.7608	6.83804e-15	0
CLEC4M	XM_006722611.2	0	-4.52694	0.128014	6.87901e-15	0
KIF4A	NM_012310.4	0	3.54302	0.705708	7.10605e-15	0
MEP1A	ENST00000230588.8	0	5.6472	0.870001	7.75796e-15	0
REG1A	ENST00000233735.1	0	6.53416	4.44222	8.37677e-15	0
REG3A	NM_138938.2	0	6.45911	2.53327	8.50209e-15	0
SPC25	ENST00000282074.6	0	3.57439	1.30594	9.10685e-15	0
CHST4	ENST00000338482.5	0	-4.38463	0.564906	9.56443e-15	0
CCNE2	NM_057749.2	0	2.73907	3.00769	9.60631e-15	0
UGP2	XM_017004857.1	0	-1.56256	6.73312	1.05145e-14	0
CDK5RAP2	ENST00000433194.6	0	6.18594	1.18725	1.0885e-14	0
AFM	ENST00000226355.4	0	-3.31977	8.57859	1.0956e-14	0
TOP2A	XM_011525165.1	0	3.46419	2.34151	1.10014e-14	0
CLDN10	NM_006984.4	0	-4.65886	2.74706	1.11052e-14	0
CD4	Novel exon length	0	-3.86564	1.57787	1.16636e-14	0
HAO2	Novel exon combination	0	-4.20053	1.83121	1.18085e-14	0
OIT3	ENST00000622652.1	0	-4.00702	0.798592	1.23622e-14	0
SERPINA11	ENST00000334708.3	0	-3.10514	8.40439	1.45552e-14	0
SERPINA11	XM_006720105.3	0	-3.01673	5.32976	1.46885e-14	0
FDPS	Novel exon combination	0	3.33296	2.549	1.46885e-14	0
STMN1	NM_005563.3	0	1.87816	6.45372	1.62305e-14	0
CDC6	NM_001254.3	0	3.12803	1.21787	1.65476e-14	0
TRIM16	ENST00000577886.5	0	4.92623	3.59586	1.69279e-14	0
TTC39A	ENST00000530004.5	0	4.97323	2.27161	1.69279e-14	0
MT1HL1	ENST00000464121.2	0	-4.81391	4.0092	1.81893e-14	0
AURKA	XM_017028034.1	0	2.89812	1.87041	1.86895e-14	0
IGF1	XM_017019263.1	0	-3.35255	2.6261	1.88375e-14	0
ANGPTL1	NM_004673.3	0	-2.68794	3.59327	1.91027e-14	0
CD4	Novel exon	0	-4.91631	3.96676	1.91027e-14	0
ACAA1	ENST00000411549.5	0	-2.16912	4.25232	1.95623e-14	0
DIRAS3	XM_017002773.1	0	-4.13356	3.05736	1.99163e-14	0
C1R	Novel exon combination	0	-2.89675	3.55555	2.05821e-14	0
ITIH4	ENST00000491663.5	0	-2.27224	4.45379	2.05821e-14	0
CYP2C8	ENST00000526814.5	0	-3.85183	7.48031	2.08375e-14	0
CYP2C8	ENST00000527953.5	0	-3.50815	6.8588	2.08375e-14	0
ANXA2	NM_001002857.1	0	2.43631	5.31323	2.28913e-14	0
TTK	ENST00000509894.5	0	3.76194	0.728227	2.35584e-14	0
CYP2B6	ENST00000643956.1	0	-4.09374	7.36584	2.46792e-14	0
CYP2C8	NM_000770.3	0	-4.04075	10.275	2.55793e-14	0
ATP5J2	ENST00000414062.5	0	1.81945	3.17678	2.56605e-14	0
IDNK	NM_001001551.3	0	-1.94603	3.11983	2.78071e-14	0
CYP2C8	ENST00000539050.5	0	-3.69591	7.49317	2.78071e-14	0
TOP2A	ENST00000423485.5	0	3.57022	3.29718	2.88588e-14	0
TPX2	NM_012112.4	0	2.2582	2.12416	2.88588e-14	0
ADK	NM_001123.3	0	-1.54458	5.25596	2.94769e-14	0
ADGRG7	XM_011513245.2	0	-3.01272	2.23773	2.95114e-14	0
ECM1	ENST00000369049.8	0	-3.13753	2.07445	2.96233e-14	0
KIF2C	XM_011540540.2	0	2.97031	1.11252	3.03431e-14	0
MRO	XM_005258365.3	0	-4.50903	-0.077846	3.06556e-14	0
ALB	ENST00000295897.8	0	-2.28627	16.6778	3.10099e-14	0
BMP10	ENST00000295379.1	0	-4.03038	0.457849	3.19445e-14	0
DDX39A	NM_005804.3	0	1.68906	4.42089	3.35914e-14	0
H2AFZ	ENST00000296417.5	0	1.25952	7.65364	3.49691e-14	0
ACAA1	ENST00000627515.2	0	-2.15229	2.8112	3.73899e-14	0
SHBG	ENST00000570527.5	0	-3.40236	4.14015	3.79393e-14	0
AURKA	NM_198434.2	0	3.54145	0.863626	3.82138e-14	0
CDC25C	NM_001287582.1	0	3.66727	0.537527	3.91833e-14	0
SCNM1	NM_024041.3	0	1.20591	5.28892	3.91833e-14	0
ECM1	ENST00000470432.5	0	-3.28948	1.85549	3.91833e-14	0
STMN1	NM_203401.1	0	1.86171	5.23852	4.00753e-14	0
C1orf168	NM_001004303.4	0	-2.25555	2.4155	4.00753e-14	0
HAO2	Novel exon combination	1	-4.06164	0.970427	4.00753e-14	0
ANKRD55	ENST00000434982.2	0	-3.57159	1.50861	4.19364e-14	0
MELK	XM_011518078.2	0	3.09513	1.43943	4.23974e-14	0
HAO2	NM_001005783.2	0	-4.36438	4.93298	4.48036e-14	0
ANG	ENST00000397990.4	0	-2.66206	7.71382	4.50124e-14	0
PRC1	ENST00000361188.9	0	3.14724	1.45495	4.70935e-14	0
XAGE1B	ENST00000375616.5	0	7.60823	3.58917	4.89319e-14	0
AKR1D1	NM_005989.3	0	-3.86656	5.81293	5.09782e-14	0
MT1X	NM_005952.3	0	-3.88569	9.66173	5.34196e-14	0
GSTZ1	ENST00000553586.5	0	-4.65694	5.64756	5.34196e-14	0
RAD54B	NM_012415.3	0	3.10078	0.901325	5.34196e-14	0
BCO2	ENST00000532593.5	0	-3.48793	1.55686	5.34196e-14	0
CCL14	ENST00000633434.1	0	-3.04481	1.6743	5.6147e-14	0
MT1X	ENST00000394485.4	0	-3.83389	11.4132	5.78952e-14	0
MT1G	ENST00000444837.6	0	-5.54049	10.163	5.81395e-14	0
PCLAF	ENST00000300035.8	0	3.17811	3.6539	5.8729e-14	0
LPA	NM_005577.2	0	-3.2063	5.00383	6.17093e-14	0
KRT20	NM_019010.2	0	6.47901	1.71267	6.17093e-14	0
SLCO2B1	ENST00000428359.6	0	-1.98792	2.64739	6.17093e-14	0
XAGE1B	XM_017029749.1	0	7.59981	4.08691	6.64211e-14	0
IGFBP3	NM_001013398.1	0	-2.83444	5.00382	6.82619e-14	0
STXBP6	XM_017021240.1	0	5.1015	1.31504	7.25701e-14	0
RGN	ENST00000397180.5	0	-1.82475	6.70719	7.48246e-14	0
CYP3A43	NM_057095.2	0	-3.25504	1.85137	7.63622e-14	0
LY6E	ENST00000292494.10	0	-3.1283	2.60613	7.63622e-14	0
SKA3	ENST00000314759.5	0	3.51105	0.79893	8.13096e-14	0
ZSCAN31	ENST00000426434.1	0	5.26608	0.907581	8.28022e-14	0
MT1G	NM_005950.2	0	-5.29669	7.77139	8.28022e-14	0
MFSD2A	ENST00000480630.5	0	-4.04807	0.986038	8.70008e-14	0
TRIM16L	XM_017024247.1	0	3.76811	4.14896	9.496e-14	0
BUB1B	NM_001211.5	0	3.23199	0.894339	9.496e-14	0
MT2A	ENST00000562017.1	0	-3.86325	6.70494	9.496e-14	0
SPDL1	ENST00000265295.8	0	1.82476	2.35807	9.53246e-14	0
SHBG	NM_001040.4	0	-3.30535	3.51562	9.53246e-14	0
TUBE1	NM_016262.4	0	-2.09847	3.79884	9.72605e-14	0
MAGED2	NM_201222.2	0	2.22551	3.45155	9.76632e-14	0
HOXA10	ENST00000396344.4	0	5.36188	0.815612	9.86611e-14	0
PLAC8	ENST00000509973.5	0	-3.52713	0.917861	1.01657e-13	0
F11	XM_005262821.3	0	-2.14067	4.25735	1.02888e-13	0
CYP2A7	ENST00000301146.8	0	-4.55368	2.56891	1.11347e-13	0
CDCA3	NM_031299.5	0	3.24152	1.27233	1.1136e-13	0
AKR1C3	NM_003739.5	0	1.58956	4.95182	1.12053e-13	0
CLEC4M	Novel exon combination	2	-4.18088	0.263809	1.15818e-13	0
CCL14	ENST00000614009.1	0	-3.02396	1.69742	1.21775e-13	0
NAT2	ENST00000286479.3	0	-4.34753	5.58446	1.2196e-13	0
RAD51AP1	NM_006479.4	0	2.43517	1.99812	1.37094e-13	0
ASS1	NM_054012.3	0	-2.1695	9.35465	1.41931e-13	0
ALG1L	NM_001015050.2	0	3.27143	2.54208	1.52649e-13	0
RACGAP1	NM_001320001.1	0	3.54024	0.104864	1.58017e-13	0
FBP1	XM_006717005.3	0	-2.62412	4.47566	1.63605e-13	0
SLC22A1	Novel exon combination	0	-4.56708	1.99728	1.64072e-13	0
RGN	XM_017029954.1	0	-2.18111	5.22076	1.66216e-13	0
RACGAP1	NM_001319999.1	0	2.56876	2.33737	1.70467e-13	0
ROBO1	ENST00000436010.6	0	3.03851	3.37344	1.77225e-13	0
TF	ENST00000402696.8	0	-1.79249	11.5966	1.95641e-13	0
F11	Novel exon combination	0	-2.28034	2.41115	1.98e-13	0
SNRPE	ENST00000414487.6	0	1.12499	7.01061	1.98e-13	0
A2M	XM_006719056.2	0	-2.2315	8.02424	1.99112e-13	0
C8orf4	NM_020130.4	0	-2.42818	7.9211	2.018e-13	0
GLS2	XM_005268797.1	0	-4.09594	2.85773	2.05578e-13	0
BCO2	ENST00000361053.8	0	-3.81197	2.32862	2.05578e-13	0
CYP39A1	XM_017010921.1	0	-2.88052	1.43574	2.0753e-13	0
CD5L	NM_005894.2	0	-3.73679	4.03426	2.09417e-13	0
SLC1A3	Novel exon combination	0	4.28074	1.40791	2.10643e-13	0
SKA1	ENST00000285116.7	0	3.90705	-0.193625	2.19835e-13	0
MELK	NM_014791.3	0	3.26514	0.808735	2.20879e-13	0
NUSAP1	XM_017022295.1	0	2.78456	1.96398	2.20879e-13	0
GLYATL1	Novel exon combination	1	-3.31617	2.21418	2.22002e-13	0
NUF2	NM_145697.2	0	3.31429	0.94865	2.23769e-13	0
ATP6V1C1	NM_001695.4	0	1.62324	3.99517	2.26583e-13	0
ATP6V1C1	ENST00000518738.1	0	1.56301	4.39989	2.29239e-13	0
BDH2	ENST00000492366.5	0	-1.88286	4.03184	2.30276e-13	0
RDH16	Novel exon length	1	-3.3316	5.14944	2.31998e-13	0
BDH2	NM_020139.3	0	-1.99468	5.60243	2.34792e-13	0
FDPS	Novel exon combination	1	2.73194	2.86857	2.44679e-13	0
RHOB	ENST00000272233.5	0	-1.73711	6.38587	2.50659e-13	0
HSD17B13	ENST00000328546.4	0	-5.71433	9.2603	2.50963e-13	0
CSAD	XR_001748744.1	0	-2.9244	2.05107	2.64622e-13	0
LAMA3	XM_011525978.2	0	2.70613	1.84437	2.65547e-13	0
NPY1R	ENST00000296533.2	0	-2.92833	1.93651	2.7525e-13	0
NAT2	NM_000015.2	0	-3.38807	2.10402	2.76903e-13	0
UROC1	NM_001165974.1	0	-3.46272	0.316925	2.83617e-13	0
GPD1	NM_005276.3	0	-2.49991	3.39512	2.89653e-13	0
RAB25	NM_020387.3	0	-4.54863	1.66736	2.96331e-13	0
ECHS1	ENST00000368547.3	0	-1.54672	8.90912	2.9818e-13	0
SPP1	XM_017008564.1	0	3.74265	4.86535	3.22092e-13	0
ANKRD55	ENST00000341048.8	0	-4.02829	0.225664	3.29968e-13	0
TMCO1	ENST00000464650.5	0	1.36991	3.39614	3.3964e-13	0
KPNA2	NM_001320611.1	0	1.58916	3.62955	3.40433e-13	0
ALDOB	ENST00000374855.8	0	-2.6149	11.3259	3.44887e-13	0
LDHB	Novel exon combination	0	-3.0106	2.80108	3.65492e-13	0
DLGAP5	NM_001146015.1	0	3.58535	0.978325	3.80307e-13	0
RAD1	ENST00000382038.6	0	1.23453	3.85778	4.05384e-13	0
HSD17B2	ENST00000568090.5	0	-2.60789	3.45643	4.14638e-13	0
GNAL	ENST00000602628.1	0	4.47166	0.538632	4.27109e-13	0
APOC3	ENST00000375345.3	0	-2.33887	9.14983	4.37281e-13	0
TMEM106C	NM_001143842.1	0	1.74945	4.14592	4.55639e-13	0
CENPE	ENST00000265148.7	0	2.4622	1.72449	4.6035e-13	0
NR3C1	ENST00000505058.5	0	-3.83471	4.7166	4.67853e-13	0
CYP2C8	ENST00000623108.3	0	-3.25961	6.46854	4.87392e-13	0
BCO2	ENST00000460924.6	0	-3.38004	1.37087	4.9693e-13	0
MRC1	Novel exon	0	-5.14531	2.75692	5.07486e-13	0
HPX	ENST00000265983.7	0	-1.92254	11.2909	5.6003e-13	0
AURKA	NM_198436.2	0	3.42785	1.29449	5.61167e-13	0
CCL14	ENST00000618060.2	0	-3.14475	1.24876	5.82819e-13	0
MT1H	ENST00000332374.4	0	-5.72891	8.56873	5.85034e-13	0
STEAP4	ENST00000380079.8	0	-2.2316	4.17274	5.85034e-13	0
AURKA	NM_198437.2	0	2.66758	2.08554	5.98225e-13	0
SLC38A6	NM_153811.2	0	1.75738	2.42393	6.08462e-13	0
IGF1	NM_000618.4	0	-2.47312	5.88853	6.11934e-13	0
RIC3	ENST00000419822.2	0	-3.37264	1.70785	6.22332e-13	0
GLYATL1	XM_011545358.2	0	-2.77094	4.06696	6.24986e-13	0
GBA	NM_001005741.2	0	1.28828	3.84385	6.43824e-13	0
PDLIM5	XM_006714066.3	0	-1.23999	4.12585	6.43824e-13	0
USP15	XM_017020285.1	0	-1.10662	3.54692	6.52946e-13	0
AKR1D1	ENST00000242375.7	0	-3.49466	4.80663	6.6038e-13	0
GSTZ1	ENST00000555093.1	0	-2.51786	2.02617	6.62743e-13	0
CLEC4M	XR_001753583.1	0	-4.05853	-0.165902	6.74887e-13	0
TMEM106C	NM_001143841.1	0	1.60156	4.04447	6.82614e-13	0
HBA2	ENST00000251595.11	0	-2.72423	4.13087	6.97573e-13	0
STARD5	ENST00000302824.6	0	-2.12154	3.40371	6.97573e-13	0
EPRS	NM_004446.2	0	1.12358	6.57272	6.97573e-13	0
AURKA	NM_001323303.1	0	3.47126	0.0591881	7.2658e-13	0
FAHD2A	XM_017004240.1	0	-2.51391	1.72146	7.38938e-13	0
MND1	NM_032117.3	0	3.06594	0.676824	7.41271e-13	0
CP	XM_017005734.1	0	-1.78434	6.02145	7.41271e-13	0
ACAA2	ENST00000285093.14	0	-1.78567	8.86519	7.41271e-13	0
BIRC5	NM_001012271.1	0	3.39539	0.329891	7.49927e-13	0
AZGP1	ENST00000292401.8	0	-2.27375	8.11621	7.74178e-13	0
GINS1	NM_021067.4	0	2.45119	2.03258	7.75483e-13	0
HBA2	NM_000517.4	0	-2.70183	5.39084	7.76054e-13	0
ZG16	XM_011545921.2	0	-3.31091	5.18061	7.78346e-13	0
MT1G	ENST00000379811.3	0	-5.57428	10.4125	7.98902e-13	0
COL15A1	XM_011518214.2	0	3.84904	-0.252247	8.31184e-13	0
GLYATL1	Novel exon combination	3	-3.73874	6.66841	8.53277e-13	0
ETFDH	ENST00000511912.5	0	-1.53226	4.7233	8.60898e-13	0
HAO2	Novel exon length	0	-3.5089	3.18188	8.91444e-13	0
HGF	ENST00000222390.10	0	-3.05057	3.13788	8.91444e-13	0
HBB	ENST00000647020.1	0	-2.34913	7.04291	9.12231e-13	0
PHYH	ENST00000396920.7	0	-1.65208	5.49652	9.35618e-13	0
CETP	ENST00000379780.6	0	-2.93124	1.01474	9.68692e-13	0
C1R	ENST00000542285.5	0	-1.94799	7.49271	9.83284e-13	0
MOGAT2	ENST00000526712.1	0	-3.51397	4.3099	1.04216e-12	0
PLPP3	NM_003713.4	0	-1.49629	4.45259	1.04842e-12	0
PXMP2	ENST00000317479.7	0	-1.72406	4.91313	1.07719e-12	0
CYP2A6	ENST00000301141.9	0	-4.33959	3.9863	1.07719e-12	0
REG3A	ENST00000409839.7	0	5.59278	1.32538	1.10134e-12	0
SLC22A1	ENST00000366963.8	0	-4.80762	7.18409	1.13098e-12	0
NSMCE2	NM_173685.2	0	1.42285	3.86979	1.13098e-12	0
DNASE1L3	ENST00000394549.6	0	-3.70232	6.91148	1.14535e-12	0
RP5-966M1.6	ENST00000468472.1	0	-2.01179	4.7369	1.15773e-12	0
TDO2	NM_005651.3	0	-3.02613	5.89572	1.2135e-12	0
CKAP5	ENST00000529230.5	0	1.06565	4.17994	1.23228e-12	0
GMNN	NM_015895.4	0	1.95016	4.18194	1.24522e-12	0
TIMD4	XM_017010021.1	0	-3.62996	0.42021	1.31437e-12	0
SLC22A10	XM_017017700.1	0	-2.9622	3.0421	1.3279e-12	0
H2AFZ	ENST00000511319.5	0	1.19203	4.21947	1.36695e-12	0
NTHL1	NM_002528.6	0	-2.62413	3.43033	1.37547e-12	0
CDC25C	NM_001318098.1	0	3.4642	0.178327	1.39045e-12	0
ESCO2	NM_001017420.2	0	3.41373	0.775994	1.41261e-12	0
HBB	NM_000518.4	0	-2.31917	4.43007	1.41849e-12	0
AGXT	ENST00000307503.3	0	-2.58846	4.47577	1.41849e-12	0
CCNE2	ENST00000520509.5	0	3.01638	1.95664	1.42456e-12	0
AP1M2	ENST00000589348.1	0	5.44083	0.769436	1.42487e-12	0
NCAPH	ENST00000240423.8	0	3.69287	-0.213024	1.42593e-12	0
TBCE	NM_003193.4	0	1.56444	3.49563	1.42608e-12	0
GBA	Novel exon combination	0	1.88295	1.95524	1.44885e-12	0
AURKB	NM_004217.3	0	2.91923	1.21589	1.44885e-12	0
ZWINT	ENST00000373944.7	0	2.35161	2.99574	1.51243e-12	0
CXCL14	ENST00000512158.5	0	-3.63468	0.381176	1.52298e-12	0
UBE2C	ENST00000356455.8	0	3.04363	1.15307	1.5371e-12	0
NR3C1	ENST00000503701.1	0	-3.80567	1.88252	1.59812e-12	0
BCO2	ENST00000531003.1	0	-3.15779	2.54977	1.60617e-12	0
THBS4	NM_003248.5	0	3.8114	0.659352	1.61131e-12	0
ERLIN1	ENST00000421367.6	0	-1.29838	3.77718	1.61895e-12	0
SLC22A1	Novel exon combination	1	-4.0448	1.79645	1.63013e-12	0
MOGAT2	ENST00000525093.5	0	-3.21941	1.24423	1.65079e-12	0
SLC22A1	XM_005267102.4	0	-3.91515	4.14059	1.65079e-12	0
ASS1	NM_000050.4	0	-2.28682	4.86076	1.68794e-12	0
ORM2	ENST00000431067.2	0	-2.03647	5.05	1.71443e-12	0
STEAP4	ENST00000414498.1	0	-3.14522	0.433379	1.72492e-12	0
RDH16	NM_003708.4	0	-3.46024	8.99609	1.78772e-12	0
IDO2	Novel exon length	1	-3.89907	0.419237	1.85341e-12	0
RCAN1	ENST00000481448.5	0	-3.19204	4.66732	1.87973e-12	0
AFM	NM_001133.2	0	-3.23402	5.42816	1.95816e-12	0
SHMT1	XM_005256767.3	0	-1.81023	4.71351	1.97512e-12	0
CXCL12	NM_001178134.1	0	-2.86342	1.47072	2.07691e-12	0
DARS2	ENST00000361951.4	0	1.43048	2.88589	2.09216e-12	0
ZSCAN31	XM_005249296.4	0	4.46485	0.169672	2.09216e-12	0
CRIP3	XM_011514609.2	0	3.98226	0.120851	2.13395e-12	0
NUF2	NM_031423.3	0	3.49514	0.493841	2.1475e-12	0
BDH2	XM_011532127.2	0	-1.92945	3.29851	2.26498e-12	0
NME1	NM_000269.2	0	1.17943	6.82987	2.26646e-12	0
HIGD1B	XM_017024743.1	0	3.12346	1.11931	2.27906e-12	0
TDO2	ENST00000576270.5	0	-2.84176	3.33758	2.2948e-12	0
LY6E	ENST00000619718.2	0	-3.13512	2.63613	2.45903e-12	0
ITIH4	NM_001166449.1	0	-2.12969	6.21809	2.48603e-12	0
KIF14	XM_017003005.1	0	3.03706	0.434054	2.51777e-12	0
AKR7A3	ENST00000361640.4	0	-2.75419	2.55774	2.52185e-12	0
GMNN	NM_001251989.1	0	1.7162	3.35671	2.55204e-12	0
SARAF	NM_016127.5	0	-1.11668	5.61715	2.60287e-12	0
NCAPG	ENST00000514176.5	0	3.00612	0.751994	2.61028e-12	0
NSUN6	XM_017015913.1	0	-1.40467	4.71799	2.67256e-12	0
CNDP1	ENST00000582365.1	0	-4.13376	1.43819	2.69269e-12	0
C1S	ENST00000406697.5	0	-1.71058	9.25477	2.71546e-12	0
BIRC5	NM_001012270.1	0	3.78971	-0.117439	2.75644e-12	0
MELK	XM_011518077.1	0	3.64172	-0.0561715	2.82779e-12	0
B3GNT5	ENST00000462559.1	0	5.63107	3.0644	2.8768e-12	0
KIF15	ENST00000326047.8	0	3.2844	0.436744	2.98889e-12	0
BMPER	ENST00000297161.6	0	-3.47242	0.417209	3.0348e-12	0
COMT	NM_007310.2	0	-2.86716	4.15164	3.05466e-12	0
IDO2	ENST00000343295.8	0	-3.83397	1.87044	3.07884e-12	0
SLC22A10	XM_011545016.2	0	-2.4308	2.80175	3.2539e-12	0
SLC50A1	NM_018845.3	0	1.56316	5.40275	3.33115e-12	0
KIF23	ENST00000260363.9	0	2.95846	1.02613	3.35264e-12	0
TRIM16L	XM_011523690.2	0	3.96996	0.77199	3.39083e-12	0
ADAMTS13	XM_017014232.1	0	-2.90381	0.855104	3.58763e-12	0
NCAPG	ENST00000251496.6	0	3.36896	0.0472236	3.58763e-12	0
TDO2	ENST00000536354.2	0	-2.9279	4.75915	3.58763e-12	0
C5orf58	ENST00000593851.4	0	5.86964	1.00753	3.70682e-12	0
UGGT1	ENST00000465836.1	0	4.50777	1.59968	3.70682e-12	0
HBA1	NM_000558.4	0	-2.69895	3.4643	3.70682e-12	0
CIDEB	XM_017021221.1	0	-2.09411	7.79304	3.79006e-12	0
GAGE12C	NM_001098408.1	0	5.96348	2.66863	3.93261e-12	0
ACSL4	XM_006724635.2	0	4.3434	2.39221	3.99564e-12	0
UBE2T	ENST00000646651.1	0	3.36029	0.319144	4.01335e-12	0
TUBA1B	NM_006082.2	0	1.23565	7.46188	4.01335e-12	0
CYP39A1	NM_016593.4	0	-3.10111	5.78941	4.03804e-12	0
SNRPE	NM_003094.3	0	1.04128	5.88405	4.04016e-12	0
SLC22A10	ENST00000526800.1	0	-3.0993	2.67173	4.13411e-12	0
C8orf4	ENST00000315792.4	0	-2.21871	3.16982	4.19068e-12	0
C9	Novel exon length	0	-4.21174	5.35575	4.21911e-12	0
CYP2A7	XR_935754.2	0	-4.16276	1.41022	4.27335e-12	0
ILF2	NM_004515.3	0	1.1846	6.97015	4.31609e-12	0
ACSL4	Novel exon combination	0	4.13746	1.08197	4.45525e-12	0
IDO2	ENST00000502986.2	0	-3.66476	0.563639	4.45525e-12	0
NCAPG2	NM_001281932.1	0	1.76679	1.24763	4.45525e-12	0
CXCL2	ENST00000508487.2	0	-2.47341	4.26815	4.4815e-12	0
NUP155	ENST00000231498.7	0	1.20308	3.24689	4.55013e-12	0
PVALB	ENST00000216200.9	0	-3.67171	0.728212	4.55013e-12	0
AFM	XM_017007844.1	0	-2.387	3.86578	4.5885e-12	0
BMPER	XM_017011800.1	0	-3.46752	-0.0987788	4.5885e-12	0
RCAN1	NM_203418.2	0	-2.4656	5.86014	4.66252e-12	0
MT1E	ENST00000306061.10	0	-4.26632	10.2223	4.66886e-12	0
CDCA8	ENST00000327331.2	0	3.07185	0.774732	4.67615e-12	0
SLC22A1	XM_005267103.1	0	-4.22121	4.61741	4.72882e-12	0
PSMD4	ENST00000368884.7	0	1.18724	5.23524	4.81941e-12	0
RFC4	NM_002916.3	0	1.72299	3.404	4.81941e-12	0
S100A8	ENST00000368733.3	0	-2.55323	5.22246	4.81941e-12	0
EHBP1	XM_011532714.2	0	-3.72441	2.85856	4.83482e-12	0
APOC3	ENST00000227667.7	0	-2.22291	13.3443	4.94187e-12	0
PGLYRP2	ENST00000340880.4	0	-3.29041	3.2229	4.99234e-12	0
NEK2	XM_005273147.1	0	3.75339	-0.0269568	5.03234e-12	0
DHRS1	ENST00000288111.11	0	-1.73141	6.95608	5.21782e-12	0
CAPN3	NM_173090.1	0	-3.41176	1.45254	5.41368e-12	0
STEAP4	NM_001205315.1	0	-2.39715	2.11315	5.46e-12	0
XAGE1A	ENST00000375602.1	0	7.05384	3.44448	5.46232e-12	0
FGB	ENST00000509493.1	0	-1.89687	10.0487	5.51526e-12	0
GCNT3	NM_004751.2	0	4.41964	1.55025	5.68696e-12	0
MT1M	ENST00000379818.3	0	-4.70981	8.2208	5.74258e-12	0
BUB3	NM_004725.3	0	0.984286	6.11248	5.81094e-12	0
FAM133A	XM_011530931.2	0	4.79457	0.383923	5.92977e-12	0
MAP2	Novel exon	0	4.41629	0.435561	5.98573e-12	0
GLYATL1	XM_011545354.2	0	-2.86154	2.09571	6.10806e-12	0
CP	XM_006713500.3	0	-1.74082	7.21629	6.13596e-12	0
TIMD4	ENST00000274532.6	0	-3.97552	3.51414	6.16501e-12	0
UGT2B10	XM_017008585.1	0	-2.62943	3.35542	6.19315e-12	0
CAP2	ENST00000476263.1	0	2.59181	1.41238	6.19617e-12	0
VPS45	NM_007259.4	0	1.06947	4.53784	6.32299e-12	0
CYP4A22	ENST00000371891.7	0	-3.3626	7.09695	6.329e-12	0
MT1H	Novel exon length	0	-3.75894	2.33664	6.34496e-12	0
CYP2C9	Novel exon length	0	-2.34211	4.5044	6.80607e-12	0
BUB3	ENST00000368865.8	0	1.00446	4.25588	6.85412e-12	0
PVALB	ENST00000620986.3	0	-3.65786	0.848419	7.08444e-12	0
HAMP	ENST00000598398.5	0	-6.98011	11.0457	7.1275e-12	0
SLC7A11	NM_014331.3	0	3.79382	0.519548	7.202e-12	0
KIF15	NM_020242.2	0	3.78641	-0.325424	7.4179e-12	0
E2F8	NM_024680.3	0	3.1124	0.748461	7.57971e-12	0
TREH	ENST00000264029.8	0	-3.38876	1.73418	7.8024e-12	0
GSTZ1	ENST00000393734.5	0	-2.8686	2.14838	7.9289e-12	0
SPAG5	ENST00000321765.9	0	1.39594	4.08502	8.23018e-12	0
SKAP1	XM_017025259.1	0	-3.08005	4.62001	8.33909e-12	0
TF	XM_017007090.1	0	-1.73146	13.1209	8.84088e-12	0
ENO3	XM_017024346.1	0	-3.06314	4.10873	9.00954e-12	0
CSF3R	ENST00000526980.5	0	-1.99168	2.30202	9.07187e-12	0
PHYH	NM_001323080.1	0	-1.43861	5.23623	9.1735e-12	0
MT1H	ENST00000569155.1	0	-4.20877	3.90656	9.247e-12	0
OGDHL	XM_017016401.1	0	-2.15358	2.13735	9.29053e-12	0
ORM2	NM_000608.2	0	-1.72932	11.2671	9.36473e-12	0
UGT2B10	ENST00000265403.11	0	-2.68379	5.85507	9.36473e-12	0
ATAD2	ENST00000287394.9	0	1.65501	2.40524	9.36473e-12	0
FGG	ENST00000492082.5	0	-1.71475	10.15	9.36819e-12	0
TM4SF20	ENST00000304568.3	0	9.19316	3.83353	9.4153e-12	0
FAM111A	NM_198847.2	0	3.28499	0.0823042	9.65476e-12	0
ALDH6A1	ENST00000553458.5	0	-1.72198	6.43381	9.7159e-12	0
SLC22A1	ENST00000460902.2	0	-3.65436	2.31138	9.7201e-12	0
DUSP6	ENST00000279488.7	0	-1.65481	3.59743	9.78922e-12	0
CCL23	NM_005064.5	0	-3.43	1.4512	1.0086e-11	0
ACSM3	ENST00000289416.9	0	-2.35993	5.38505	1.06282e-11	0
GPD1	ENST00000301149.7	0	-2.39394	4.26968	1.07992e-11	0
DARS2	NM_018122.4	0	1.49777	3.04591	1.07992e-11	0
DEPDC1B	NM_018369.2	0	2.93061	1.39123	1.08564e-11	0
F11	ENST00000403665.6	0	-2.01195	4.89837	1.11518e-11	0
SLC22A10	XM_017017702.1	0	-2.48431	2.92281	1.11538e-11	0
NCOR1	ENST00000603989.1	0	-2.93412	2.0096	1.12742e-11	0
TROAP	XM_011537725.2	0	3.18555	0.210451	1.12945e-11	0
CHST4	NM_005769.2	0	-3.82141	0.461243	1.13702e-11	0
MELK	ENST00000541717.4	0	3.6772	-0.208452	1.16768e-11	0
CYP4F12	XM_011528207.2	0	-1.92814	3.34287	1.17925e-11	0
MARCO	ENST00000327097.4	0	-3.60804	-0.170057	1.21548e-11	0
ANXA10	Novel exon length	0	-2.85303	1.26288	1.21548e-11	0
TTR	ENST00000613781.1	0	-2.86303	10.1281	1.25601e-11	0
TDO2	ENST00000512584.5	0	-2.64625	3.389	1.28262e-11	0
PCDH24	ENST00000261944.9	0	-3.49891	0.595795	1.28262e-11	0
SPX	NM_030572.3	0	3.41666	1.56997	1.31573e-11	0
MPC1	XM_011535894.1	0	-1.6851	5.70329	1.3334e-11	0
CDH19	ENST00000262150.6	0	-3.22671	1.68902	1.35666e-11	0
C8A	XM_017002234.1	0	-1.64919	3.47768	1.35708e-11	0
CENPL	Novel exon length	1	3.16851	0.277524	1.38142e-11	0
ADK	XM_017015706.1	0	-1.67139	2.07075	1.46199e-11	0
ZSCAN31	Novel exon combination	0	4.69932	1.07571	1.46199e-11	0
RDH5	ENST00000257895.9	0	-2.14069	2.187	1.49662e-11	0
COPA	NM_004371.3	0	1.33369	6.24917	1.51346e-11	0
RDH5	NM_001199771.1	0	-2.2658	2.18026	1.53017e-11	0
ZGPAT	NM_032527.4	0	-3.29611	0.445983	1.53017e-11	0
CCNB1	Novel exon combination	0	3.37204	0.257246	1.53681e-11	0
TRIP13	NM_004237.3	0	3.40735	-0.0111278	1.57323e-11	0
CYP2C8	ENST00000533320.5	0	-3.12158	6.28007	1.58708e-11	0
CD302	NM_014880.4	0	-1.2792	6.64589	1.60537e-11	0
SULT1C2	ENST00000251481.10	0	3.74638	3.17531	1.62492e-11	0
NUP37	ENST00000552283.5	0	0.914724	4.68497	1.62492e-11	0
HAO2	XM_011541561.1	0	-3.34368	0.854557	1.6974e-11	0
ACSL1	NM_001995.3	0	-2.63343	6.19638	1.70082e-11	0
EXO1	ENST00000348581.9	0	3.34037	0.134628	1.7342e-11	0
KIF18A	ENST00000263181.6	0	3.01893	1.2522	1.74414e-11	0
DNAJC25	ENST00000463589.5	0	-1.63676	2.91292	1.76048e-11	0
LY6E	ENST00000429120.6	0	-2.86575	1.12221	1.77744e-11	0
COMT	ENST00000449653.5	0	-2.78416	3.62611	1.77744e-11	0
GNAL	NM_001261444.1	0	4.13669	0.499868	1.78755e-11	0
PHGDH	Novel exon combination	0	-4.104	-0.175074	1.78771e-11	0
GHR	ENST00000230882.8	0	-2.31646	1.98335	1.82106e-11	0
RFPL4B	ENST00000441065.2	0	5.25057	0.604229	1.91752e-11	0
CKS1B	NM_001826.2	0	1.0141	6.46223	1.91752e-11	0
POLR1E	ENST00000377792.3	0	-1.58879	2.40579	1.91834e-11	0
SERPING1	ENST00000403558.1	0	-1.55798	7.08168	1.97689e-11	0
POLQ	ENST00000621776.4	0	2.99948	0.611116	1.98847e-11	0
CYP4V2	NM_207352.3	0	-1.67678	2.72376	1.99202e-11	0
MFSD2A	ENST00000420632.6	0	-3.64056	-0.150908	1.99941e-11	0
C6	XM_011514117.2	0	-2.19114	4.98714	2.0036e-11	0
FTCD	XM_011529437.2	0	-2.36686	2.15003	2.01802e-11	0
CDK5RAP2	ENST00000480467.5	0	5.19774	0.961226	2.0429e-11	0
MT1X	ENST00000564974.1	0	-3.30054	5.39034	2.07087e-11	0
SULT1C2	ENST00000495441.1	0	3.68709	1.03155	2.07239e-11	0
CCT5	ENST00000280326.8	0	0.997068	7.02865	2.08882e-11	0
CFTR	ENST00000003084.10	0	-3.85863	2.07821	2.09316e-11	0
LAMC1	ENST00000258341.4	0	1.49837	3.86965	2.09342e-11	0
KDM8	XM_017023680.1	0	-3.68009	0.574675	2.10965e-11	0
TINAG	NM_014464.3	0	5.96054	1.18332	2.1326e-11	0
EDNRB	ENST00000377211.8	0	-1.65971	3.13147	2.14256e-11	0
TMEM220	ENST00000341871.7	0	-1.55991	3.53074	2.16964e-11	0
PON3	ENST00000492800.1	0	-1.95026	5.90752	2.17956e-11	0
BBOX1	XM_011520402.1	0	-3.28203	5.37679	2.24619e-11	0
TMEM101	XM_011525346.1	0	1.09138	5.24333	2.29926e-11	0
ASPDH	NM_001114598.1	0	-2.52445	1.64979	2.30826e-11	0
PCK2	NM_001308054.1	0	-1.84586	5.03512	2.30826e-11	0
PCCB	Novel exon combination	0	-2.88905	1.8686	2.3105e-11	0
ACSM3	XM_011545911.1	0	-2.47831	3.81121	2.35429e-11	0
CDC37L1	ENST00000381854.3	0	-1.70266	3.12528	2.42891e-11	0
TROAP	Novel exon length	0	3.30058	0.277431	2.43735e-11	0
IPO9	ENST00000361565.8	0	0.993522	4.27249	2.43735e-11	0
NCAPG	NM_022346.4	0	2.95787	0.731971	2.43735e-11	0
CNIH4	NM_001277197.1	0	1.76133	2.9238	2.5002e-11	0
REG3A	NM_002580.2	0	5.31308	0.999127	2.64196e-11	0
MST1	XM_006713166.1	0	-1.72273	1.64331	2.713e-11	0
DACH1	XM_011534939.2	0	-2.90124	0.676052	2.7304e-11	0
DCK	ENST00000286648.9	0	1.67273	2.4377	2.8564e-11	0
CDA	ENST00000375071.3	0	-2.47216	5.26303	2.8667e-11	0
VMO1	NM_182566.2	0	-2.70518	1.426	2.89672e-11	0
CDC20	ENST00000372462.1	0	3.60388	1.40193	2.9325e-11	0
ABCA9	ENST00000340001.8	0	-1.86799	1.66732	2.94439e-11	0
XAGE1B	NM_001097596.2	0	5.69827	1.02552	2.98172e-11	0
EPS8L3	ENST00000369805.7	0	4.07745	0.41134	2.98347e-11	0
ASPG	NM_001080464.2	0	-3.4024	0.029562	3.00446e-11	0
PGC	ENST00000373025.7	0	6.11776	1.48651	3.03488e-11	0
MAGEB2	NM_002364.4	0	5.68467	1.27483	3.06363e-11	0
RRM1	NM_001033.4	0	0.95854	3.79845	3.06363e-11	0
CAP2	ENST00000465994.5	0	3.27922	0.804543	3.06363e-11	0
CLYBL	XM_017020403.1	0	-1.76915	2.49658	3.10826e-11	0
ASGR2	XM_017024653.1	0	-1.35313	6.9936	3.13953e-11	0
ECM1	NM_004425.3	0	-3.18822	0.158718	3.17904e-11	0
UGT2B10	NM_001075.5	0	-2.54504	3.90978	3.1803e-11	0
HSD17B6	ENST00000554150.5	0	-2.02305	5.52359	3.19757e-11	0
CYP2C9	ENST00000260682.7	0	-2.68382	6.82007	3.19757e-11	0
GLYATL1	NM_001220494.2	0	-2.43106	2.89674	3.28684e-11	0
PLGLB2	ENST00000359481.8	0	-2.52087	8.86769	3.30376e-11	0
CP	ENST00000264613.10	0	-1.77124	9.68147	3.30628e-11	0
RAD54L	NM_003579.3	0	3.01707	0.451681	3.42207e-11	0
ABHD4	ENST00000428304.6	0	1.35959	2.6244	3.5337e-11	0
MUT	NM_000255.3	0	-1.32072	7.54157	3.58576e-11	0
SERPINA10	XM_017021353.1	0	-1.36788	4.35104	3.61293e-11	0
ZGPAT	ENST00000477340.5	0	-3.59557	-0.0118985	3.68393e-11	0
CYP4A11	NM_000778.3	0	-3.02725	8.95261	3.79919e-11	0
NOP56	NR_027700.2	0	1.88408	1.96	3.80577e-11	0
DYNLT3	ENST00000378578.8	0	1.01935	5.44022	3.8235e-11	0
UCK2	ENST00000367879.8	0	1.33478	2.61947	3.92327e-11	0
FTCD	XM_006723961.3	0	-2.06708	1.34476	3.93751e-11	0
SSX1	NM_001278691.1	0	5.09442	1.06457	4.03189e-11	0
PDE7B	NM_018945.3	0	-2.90082	0.612766	4.08593e-11	0
LYVE1	ENST00000256178.7	0	-2.87247	4.08923	4.10626e-11	0
ALDH6A1	ENST00000555126.1	0	-1.58405	2.69649	4.10626e-11	0
SLC22A1	XM_006715552.1	0	-3.4099	2.07995	4.11206e-11	0
PANK1	ENST00000307534.8	0	-1.42902	3.5588	4.1326e-11	0
GLYATL1	Novel exon combination	0	-3.14819	3.96993	4.1326e-11	0
ALDH3A1	XM_005256523.2	0	4.84114	1.28108	4.22231e-11	0
CCNA2	NM_001237.3	0	2.86703	1.79659	4.24486e-11	0
MFSD2A	NM_032793.4	0	-3.9279	0.603033	4.29461e-11	0
SPATA6L	Novel exon	0	-4.10046	0.833763	4.39831e-11	0
SHMT1	ENST00000395684.5	0	-1.5345	3.70174	4.39831e-11	0
NEIL3	ENST00000264596.3	0	3.68098	0.0524228	4.41052e-11	0
LDHB	Novel exon combination	1	-2.84071	1.48145	4.45097e-11	0
NTF3	ENST00000423158.3	0	-2.71311	1.77582	4.67705e-11	0
LY6E	ENST00000632424.1	0	-2.85921	1.04037	4.71319e-11	0
FCGR2B	ENST00000236937.13	0	-2.95806	3.60581	4.78628e-11	0
CYP39A1	XM_005249171.3	0	-2.45854	1.77397	4.83956e-11	0
SAT2	NM_001320845.1	0	-1.26784	5.72126	4.98802e-11	0
HAO2	XM_011541560.1	0	-3.28022	2.07449	5.004e-11	0
GLYAT	XM_017017087.1	0	-3.03473	3.82116	5.0698e-11	0
GAGE12G	NM_001098409.1	0	6.15139	4.48519	5.08328e-11	0
CKS2	ENST00000314355.6	0	1.27303	5.30369	5.19131e-11	0
GABRP	ENST00000518525.5	0	-3.54271	1.2616	5.2389e-11	0
ANXA2	NM_004039.2	0	1.71403	8.01255	5.24621e-11	0
AURKA	NM_001323305.1	0	3.07296	0.856203	5.26534e-11	0
EMC3	XM_005265321.3	0	1.41178	1.94099	5.26534e-11	0
SLC22A10	NM_001039752.3	0	-2.54869	3.73922	5.30745e-11	0
EPB41L4B	NM_018424.3	0	-1.9789	3.62946	5.31992e-11	0
PAMR1	NM_015430.3	0	-2.446	1.27756	5.32451e-11	0
RAD18	ENST00000264926.6	0	1.27819	2.08122	5.37323e-11	0
AURKA	NM_198435.2	0	2.62788	1.46301	5.43905e-11	0
PEX2	NM_001079867.1	0	1.47764	1.98153	5.47085e-11	0
CCT3	NR_036564.1	0	1.15057	5.33069	5.50821e-11	0
IDNK	ENST00000405990.3	0	-2.0178	1.61879	5.52423e-11	0
NME1	ENST00000393196.7	0	1.05753	5.12275	5.53484e-11	0
CYP4F2	ENST00000221700.10	0	-1.97001	3.58095	5.53676e-11	0
GOT2	ENST00000245206.9	0	-1.31081	5.81185	5.54086e-11	0
ADGRG7	NM_001308362.1	0	-2.46055	2.56025	5.66858e-11	0
GOLT1B	NM_016072.4	0	1.02766	5.68847	5.68594e-11	0
SPP1	NM_001040060.1	0	3.25982	4.52533	5.75748e-11	0
PBK	XM_006716368.2	0	3.01751	1.01965	5.76012e-11	0
MCM7	NM_005916.4	0	1.63304	4.12665	5.80785e-11	0
NNMT	ENST00000535401.5	0	-2.69301	7.9511	5.90725e-11	0
TTR	ENST00000237014.7	0	-2.65891	14.0669	5.97575e-11	0
C6	Novel exon combination	0	-2.79272	3.44646	6.05773e-11	0
NUSAP1	XR_001751300.1	0	2.78865	0.684529	6.24931e-11	0
GMNN	ENST00000356509.7	0	1.67517	3.28687	6.38396e-11	0
HBB	ENST00000335295.4	0	-2.32388	5.93312	6.38775e-11	0
PCNA	ENST00000379160.3	0	0.912652	5.54378	6.40342e-11	0
USO1	XM_006714396.3	0	-1.18031	4.02625	6.45176e-11	0
ALDH8A1	ENST00000265605.6	0	-2.40776	4.64666	6.47674e-11	0
THRSP	NM_003251.3	0	-3.82475	4.15627	6.47674e-11	0
HGFAC	ENST00000382774.7	0	-3.298	2.20181	6.47679e-11	0
CYP4A22	ENST00000294337.7	0	-2.71256	4.28236	6.59059e-11	0
CFI	ENST00000504853.3	0	-1.37916	5.51822	6.68734e-11	0
SCAMP3	NM_005698.3	0	1.12805	3.42056	6.74003e-11	0
ATOX1	Novel exon combination	0	1.41368	2.70359	6.85803e-11	0
GHR	ENST00000615111.4	0	-2.22888	1.40808	6.91316e-11	0
GSTZ1	XM_011536671.2	0	-3.80729	1.69273	6.93908e-11	0
RUNX1	ENST00000475045.6	0	4.28063	1.65315	7.11042e-11	0
FAHD2A	XM_017004237.1	0	-2.3428	0.947423	7.11104e-11	0
CYB5A	ENST00000299438.13	0	-1.3674	4.97547	7.12043e-11	0
HGF	NM_001010932.2	0	-2.84218	1.42598	7.38605e-11	0
TUBE1	ENST00000605457.5	0	-1.62022	1.74319	7.38761e-11	0
HSP90AB1	NM_007355.3	0	1.23184	9.1053	7.84506e-11	0
XDH	XM_011533095.2	0	-2.06772	5.12488	7.87801e-11	0
MOGAT2	XM_011545267.1	0	-2.77581	1.91739	7.95914e-11	0
RBP4	ENST00000371467.5	0	-1.71713	11.1763	8.035e-11	0
TARBP1	XR_001737381.1	0	1.489	2.86849	8.08857e-11	0
PSTK	Novel exon combination	3	3.08284	0.425743	8.12213e-11	0
SMIM24	ENST00000215531.5	0	-4.22754	3.18565	8.18412e-11	0
LIN9	ENST00000328205.9	0	1.70123	1.70182	8.18412e-11	0
CDC37L1	ENST00000381858.5	0	-1.72409	1.08614	8.19642e-11	0
FAM134B	XM_011514053.2	0	-3.05167	2.31594	8.30658e-11	0
GAGE12D	NM_001127199.1	0	5.7126	2.65812	8.37977e-11	0
CPA6	ENST00000297770.9	0	5.15372	0.712045	8.40368e-11	0
TM6SF2	ENST00000389363.4	0	-2.29757	3.03213	8.6434e-11	0
GAGE13	NM_001098412.2	0	5.94692	3.51379	8.65823e-11	0
MST1	XR_427274.2	0	-1.61497	2.01723	8.78733e-11	0
PLSCR4	NM_001128304.1	0	-1.668	3.505	9.05777e-11	0
UGP2	ENST00000337130.9	0	-1.68863	8.04953	9.09401e-11	0
TPPP2	XM_005267324.4	0	-3.16415	-0.127082	9.12331e-11	0
GCDH	NR_102317.1	0	-1.7247	2.2926	9.17266e-11	0
ALG1L	XM_017005847.1	0	3.49459	-0.0644968	9.28874e-11	0
ENSA	NM_207047.1	0	1.93346	1.50186	9.3505e-11	0
SLC27A5	NM_012254.2	0	-2.4747	5.15707	9.3505e-11	0
CSAD	XM_011538442.2	0	-2.94972	0.438026	9.3505e-11	0
ANXA2	XM_017022092.1	0	1.80786	2.59305	9.56215e-11	0
NSMCE2	XM_005250876.4	0	1.62487	2.53048	9.64064e-11	0
PPIA	NM_021130.4	0	0.981391	6.42844	9.65016e-11	0
LARS	NM_020117.10	0	0.961014	5.24153	1.00267e-10	0
RFC3	ENST00000380071.7	0	1.26629	3.32272	1.01328e-10	0
KIF15	XM_017006886.1	0	3.00583	0.307293	1.01445e-10	0
GYS2	ENST00000261195.2	0	-2.71264	6.40955	1.01445e-10	0
KIF11	NM_004523.3	0	2.45769	1.1369	1.01883e-10	0
TPD52L1	ENST00000534000.5	0	-2.13085	2.39129	1.02124e-10	0
SUCO	ENST00000367723.8	0	1.29743	2.69326	1.0553e-10	0
SULT1C2	ENST00000437390.6	0	3.79853	1.20864	1.05636e-10	0
MRPS23	ENST00000313608.12	0	0.854439	6.04361	1.05636e-10	0
PSMB4	NM_002796.2	0	1.07686	3.80172	1.08814e-10	0
A2M	ENST00000318602.11	0	-1.92546	11.517	1.09216e-10	0
NUSAP1	ENST00000559596.5	0	2.77163	1.19293	1.12307e-10	0
GLYATL1	ENST00000530240.5	0	-2.45057	2.04493	1.12671e-10	0
CD4	NM_001195014.2	0	-1.85739	2.57376	1.13331e-10	0
RRP15	ENST00000366932.3	0	1.02696	4.15864	1.13845e-10	0
RRM2	ENST00000360566.6	0	2.76223	2.2948	1.14128e-10	0
GNMT	NM_018960.5	0	-3.2873	5.93641	1.14225e-10	0
CLRN3	ENST00000368671.3	0	-3.37606	4.10161	1.14841e-10	0
KNSTRN	ENST00000608100.5	0	1.38257	3.21293	1.15029e-10	0
NPM1	ENST00000393820.2	0	1.18467	5.23391	1.15029e-10	0
TFPI2	ENST00000222543.9	0	-2.86113	1.38046	1.15119e-10	0
HHIPL2	ENST00000343410.6	0	4.84848	0.616692	1.16464e-10	0
CLEC4M	XM_006722614.3	0	-3.73944	0.0175389	1.16918e-10	0
INTS10	XM_005273555.3	0	-1.46555	2.01055	1.18542e-10	0
BMP5	ENST00000370830.3	0	-2.97456	1.48421	1.18885e-10	0
ANXA3	ENST00000264908.10	0	-2.46859	2.47341	1.20604e-10	0
OIT3	ENST00000334011.9	0	-3.11768	0.0864455	1.20604e-10	0
NCAPH	NM_015341.4	0	2.9581	0.116126	1.21669e-10	0
UGT2B10	ENST00000615213.3	0	-2.634	5.90717	1.2335e-10	0
CYP39A1	XM_017010924.1	0	-2.42061	2.42752	1.23863e-10	0
TTK	XM_017011242.1	0	3.46156	0.101211	1.23986e-10	0
HMGCL	ENST00000374487.6	0	-1.35205	4.53388	1.25217e-10	0
APOA5	XM_017017169.1	0	-2.69112	3.53857	1.27509e-10	0
SSR2	NM_003145.3	0	1.08683	7.30802	1.30996e-10	0
CHST4	NM_001166395.1	0	-3.89872	0.59435	1.32496e-10	0
C6	Novel exon length	0	-2.27743	2.93325	1.3358e-10	0
A1BG	NM_130786.3	0	-1.77952	3.64984	1.34118e-10	0
PLGLB1	NM_001032392.2	0	-2.20186	6.55091	1.34118e-10	0
TROVE2	ENST00000432079.5	0	1.0989	3.53211	1.35367e-10	0
DHX57	ENST00000457308.5	0	1.38786	1.88025	1.36304e-10	0
MRO	ENST00000256425.6	0	-3.97899	-0.219808	1.3696e-10	0
KHK	XM_005264294.3	0	-1.41623	4.37535	1.38936e-10	0
NPM1	NM_001037738.2	0	1.18296	5.34875	1.38936e-10	0
C12orf48	ENST00000327680.6	0	2.819	0.153535	1.44786e-10	0
HSD17B2	XR_001751898.1	0	-2.16283	4.33251	1.46666e-10	0
ACAA2	ENST00000589432.5	0	-1.42847	3.07167	1.48595e-10	0
GLS2	NM_013267.3	0	-3.45166	3.25501	1.48994e-10	0
NAA20	ENST00000334982.8	0	1.03714	7.16794	1.49257e-10	0
TDGF1	Novel exon length	0	3.97777	0.452661	1.49978e-10	0
ITIH4	ENST00000406595.5	0	-2.2936	4.155	1.49978e-10	0
PANK1	NM_148978.2	0	-2.17468	5.63518	1.49978e-10	0
GOLPH3L	NM_018178.5	0	1.01295	4.03257	1.50295e-10	0
FAHD2A	XM_011511289.2	0	-1.44635	2.46876	1.50589e-10	0
PBLD	XM_005270028.3	0	-1.73461	6.46199	1.54038e-10	0
ENAH	XM_017001746.1	0	1.93508	1.92536	1.54662e-10	0
BCKDHB	NM_000056.4	0	-1.64991	2.74056	1.57431e-10	0
NMRK1	NM_017881.2	0	-1.72592	2.04119	1.57431e-10	0
TKT	ENST00000462138.5	0	1.5361	5.653	1.57638e-10	0
MTHFD2L	XM_017008225.1	0	-2.80071	2.35167	1.57638e-10	0
NSMCE2	XM_005250875.2	0	1.53755	1.90758	1.57638e-10	0
CLSPN	NM_022111.3	0	2.71425	1.96449	1.59212e-10	0
UAP1	NM_001324116.1	0	-1.53389	5.43246	1.5974e-10	0
GPM6A	NM_201591.2	0	-3.15262	-0.0251812	1.6095e-10	0
SLC23A2	Novel exon	0	-4.16648	3.08782	1.65951e-10	0
CLU	XM_006716284.2	0	-1.49261	9.82379	1.65953e-10	0
HMMR	ENST00000353866.7	0	3.14123	-0.105644	1.7371e-10	0
HAO2	Novel exon length	2	-2.96802	1.96443	1.74721e-10	0
KMO	NM_003679.4	0	-2.30764	6.04802	1.75609e-10	0
SAA4	ENST00000278222.6	0	-2.63043	10.039	1.79197e-10	0
KRTCAP2	ENST00000295682.4	0	0.941517	7.75523	1.80457e-10	0
ESCO2	ENST00000305188.12	0	2.76855	0.941492	1.8127e-10	0
ANXA2	XM_017022090.1	0	1.59619	6.8049	1.82403e-10	0
H2AFV	NM_012412.4	0	1.11172	4.03309	1.84576e-10	0
C5orf28	ENST00000397080.7	0	1.02315	3.08943	1.88431e-10	0
SLCO2B1	NM_001145211.2	0	-2.27382	1.28462	1.90101e-10	0
MAD1L1	Novel exon	0	-4.02779	-0.0864405	1.94997e-10	0
RBM3	NM_006743.4	0	1.10354	3.95583	1.95062e-10	0
CDKN3	Novel exon combination	0	3.12221	0.617571	1.97396e-10	0
CAP2	ENST00000489374.5	0	2.88238	0.990034	1.97564e-10	0
CA2	ENST00000285379.9	0	-1.99468	8.45641	1.98609e-10	0
ERCC6L	ENST00000334463.3	0	3.27223	0.0714163	1.99217e-10	0
FOXM1	NM_021953.3	0	3.55611	-0.253739	2.03428e-10	0
CENPM	ENST00000215980.9	0	3.25982	0.311891	2.04217e-10	0
ABHD4	NM_022060.2	0	1.2766	2.88403	2.04217e-10	0
PLGLB2	NM_002665.4	0	-2.28344	7.89592	2.05132e-10	0
GSTZ1	NM_001312660.1	0	-2.90895	1.74852	2.06862e-10	0
ACSL4	ENST00000348502.10	0	3.57592	2.05781	2.07563e-10	0
GM2A	NM_000405.4	0	1.30675	4.65304	2.10877e-10	0
RACGAP1	NM_001320002.1	0	3.21659	0.061863	2.15297e-10	0
SERPINA4	ENST00000557004.5	0	-1.87216	5.90854	2.15297e-10	0
CDH13	ENST00000567109.5	0	2.60261	0.302572	2.18601e-10	0
ACAT1	XM_017017681.1	0	-1.37944	6.19716	2.2027e-10	0
PDLIM5	ENST00000380180.7	0	-1.30211	2.8628	2.24732e-10	0
TUBA1B	ENST00000336023.9	0	1.04985	7.32199	2.32254e-10	0
GTF3C3	NM_012086.4	0	0.851599	3.89212	2.32653e-10	0
GTSE1	XM_011530213.2	0	3.25796	0.394186	2.40858e-10	0
SCP2	NM_002979.4	0	-1.64899	7.45013	2.43049e-10	0
RCAN1	ENST00000482533.5	0	-1.98554	1.15664	2.43322e-10	0
NUDCD1	ENST00000239690.8	0	1.17045	4.56381	2.45972e-10	0
AKR1B10	XR_927491.1	0	4.83298	5.56042	2.45972e-10	0
MT1E	ENST00000568293.1	0	-3.2334	4.92835	2.45972e-10	0																		TPR_20	TPR_17	2
IL33	NM_033439.3	0	-2.1457	4.46358	2.46104e-10	0
TIMD4	XM_011534694.2	0	-3.40872	0.801088	2.50504e-10	0
TMCO1	ENST00000392129.10	0	0.901424	8.15935	2.52513e-10	0
SORL1	ENST00000525532.5	0	-1.68799	4.31244	2.55288e-10	0
RIDA	ENST00000521560.1	0	-1.87751	4.67605	2.57234e-10	0
F9	NM_000133.3	0	-2.19974	6.91552	2.57234e-10	0
ALDH2	NM_000690.3	0	-1.77027	8.09023	2.66213e-10	0
ROBO1	NM_133631.3	0	2.68978	1.37621	2.66213e-10	0
MBNL2	XM_005254018.2	0	-1.49256	4.81538	2.66874e-10	0
FYN	ENST00000491885.6	0	-2.61162	5.38604	2.7017e-10	0
C6orf62	XM_005249433.3	0	1.08441	3.13262	2.70657e-10	0
ACSL1	NM_001286712.1	0	-1.60986	6.76206	2.7139e-10	0
KMO	XM_005273338.3	0	-2.19184	3.06318	2.71517e-10	0
GLYATL1	Novel exon combination	5	-2.61262	1.91405	2.71747e-10	0
CDC123	NM_006023.2	0	0.836017	5.26538	2.76301e-10	0
ZBTB41	ENST00000367405.4	0	3.22998	1.10654	2.81565e-10	0
GPC3	ENST00000370818.7	0	5.08553	7.24946	2.87348e-10	0
NUSAP1	XR_001751299.1	0	2.28653	1.72806	2.8739e-10	0
TJP2	NM_001170630.1	0	-2.25122	0.349796	2.8839e-10	0
AQP3	ENST00000297991.5	0	-1.75129	2.55672	2.91804e-10	0
EVA1A	ENST00000452003.1	0	-1.56571	3.63204	2.91804e-10	0
GBA	NM_001171811.1	0	1.22607	2.90999	2.91804e-10	0
SRD5A2	XM_011533069.2	0	-2.64811	2.16949	2.91804e-10	0
PDE4B	Novel exon combination	0	4.72288	0.290336	2.95237e-10	0
NCAPH	NM_001281710.1	0	2.98889	0.113301	2.97477e-10	0
CSAD	XM_017019418.1	0	-2.73248	4.32322	2.98428e-10	0
ETS2	XM_017028290.1	0	-1.68531	2.84123	2.98623e-10	0
MOGAT2	ENST00000624180.1	0	-2.79873	3.55888	2.99486e-10	0
PDE7B	ENST00000308191.10	0	-2.84915	0.982557	3.00981e-10	0
DNAJC19	ENST00000469657.5	0	-1.47046	3.74299	3.01517e-10	0
FDPS	NM_001242824.1	0	1.61374	6.40317	3.01517e-10	0
SGO2	XM_017003452.1	0	2.24763	0.697112	3.04486e-10	0
RBM3	ENST00000376759.7	0	1.3143	5.51323	3.09149e-10	0
DAP3	ENST00000368336.9	0	1.02835	6.10954	3.10858e-10	0
POLR2K	ENST00000353107.7	0	1.00645	7.33215	3.10858e-10	0
CYP2C9	XM_017015758.1	0	-2.42475	10.294	3.12346e-10	0
HHIP	NM_022475.2	0	-3.03843	0.133088	3.12346e-10	0
CD109	XM_005248659.3	0	3.3045	1.47138	3.12938e-10	0
CPED1	ENST00000310396.9	0	-1.79627	3.48492	3.12938e-10	0
IDO2	Novel exon length	0	-3.20325	-0.207564	3.17358e-10	0
PRC1	XM_006720759.1	0	2.99426	0.413786	3.17776e-10	0
MT1F	Novel exon length	0	-3.27998	0.75791	3.19208e-10	0
PPIA	ENST00000468812.5	0	0.976022	6.82096	3.19585e-10	0
SAT2	NM_133491.4	0	-1.38126	4.87658	3.20021e-10	0
PLIN2	NR_038064.1	0	-1.496	6.15028	3.20316e-10	0
AKR1C2	Novel exon combination	0	6.26275	4.43185	3.22569e-10	0
PSMB7	Novel exon	0	-2.76389	3.30367	3.22569e-10	1
AGXT	ENST00000470255.1	0	-2.13433	1.3683	3.24642e-10	0
UGT2B7	ENST00000305231.11	0	-2.75291	9.74372	3.28559e-10	0
KMO	ENST00000366558.7	0	-2.04887	2.86939	3.29177e-10	0
PRKDC	ENST00000314191.6	0	1.08985	4.46232	3.29499e-10	0
GLOD5	NM_001080489.2	0	-1.91355	1.81737	3.42202e-10	0
UGP2	XM_005264537.2	0	-1.9613	4.64824	3.43301e-10	0
NNMT	NM_006169.2	0	-2.68729	8.61213	3.43478e-10	0
ANGPTL1	XM_005245577.2	0	-2.38366	1.8564	3.48585e-10	0
FAM134B	NM_019000.4	0	-3.35645	4.61522	3.48585e-10	0
AGXT	NM_000030.2	0	-2.66174	1.18328	3.49735e-10	0
EHBP1	XM_017003648.1	0	-3.23666	2.2486	3.53089e-10	0
HAO2	Novel exon length	1	-3.04786	1.28519	3.5817e-10	0
CEP41	ENST00000223208.9	0	1.31187	2.53791	3.58216e-10	0
SLC46A3	NM_181785.3	0	-2.10813	3.08898	3.64304e-10	0
CDC45	ENST00000407835.5	0	2.53168	1.06744	3.66524e-10	0
IL1RAP	ENST00000317757.7	0	-2.35625	1.71451	3.69227e-10	0
GAGE12B	NM_001127345.1	0	5.46416	3.36201	3.71607e-10	0
ANKRD55	XM_017009854.1	0	-2.94262	0.23941	3.7672e-10	0
MTFR2	NM_138419.4	0	2.83389	0.189652	3.7807e-10	0
FAHD2A	NM_016044.2	0	-1.26567	2.81328	3.8526e-10	0
ADH4	NM_001306171.1	0	-3.05895	7.97359	3.8637e-10	0
HAO2	XM_017001421.1	0	-3.30224	1.0842	3.9166e-10	0
AMBP	ENST00000265132.7	0	-1.43355	12.6689	3.9166e-10	0
RBMS3	XM_017006179.1	0	-1.74884	2.19667	4.04752e-10	0
PPBP	NM_002704.3	0	-2.54551	1.17263	4.05092e-10	0
UGP2	ENST00000475550.5	0	-1.50192	5.83304	4.06692e-10	0
ZWINT	ENST00000494312.5	0	2.25336	1.40606	4.17546e-10	0
TMEM38B	NM_018112.2	0	1.22297	4.48648	4.17864e-10	0
CDC20B	NM_001170402.1	0	4.24222	0.819627	4.20964e-10	0
SULT1C2	ENST00000326853.9	0	3.54922	1.18812	4.2472e-10	0
CMC2	ENST00000565925.5	0	-1.82983	2.68809	4.25802e-10	0
GRPR	NM_005314.2	0	4.26979	0.316887	4.3208e-10	0
NDRG2	NM_201540.1	0	-1.78665	4.45027	4.34977e-10	0
ADRA2B	ENST00000620793.1	0	-3.45828	-0.064949	4.43046e-10	0
GAGE12F	NM_001098405.2	0	6.02514	4.54129	4.48178e-10	0
ID2	ENST00000396290.1	0	-1.47617	8.11379	4.49526e-10	0
MMADHC	ENST00000428879.5	0	-0.983331	6.0685	4.53991e-10	1
SCP2	ENST00000371514.7	0	-1.92384	5.32978	4.55631e-10	0
FAM3B	XM_011529649.2	0	4.91774	0.407616	4.55841e-10	1
SDHB	ENST00000375499.7	0	-1.10568	7.0495	4.55867e-10	0
IFITM1	ENST00000328221.5	0	-2.13566	2.57879	4.56642e-10	0
CYP26A1	ENST00000624589.3	0	-3.34518	1.22808	4.57386e-10	0
SPP2	XM_011511699.2	0	-2.7484	4.59517	4.64036e-10	0
RFC4	NM_181573.2	0	1.45699	2.901	4.64588e-10	0
HDAC6	ENST00000643659.1	0	-1.31285	3.28516	4.68977e-10	0
GBP1	Novel exon length	0	-1.91096	3.18225	4.68977e-10	0
PLGLB1	Novel exon length	1	-2.29484	3.75403	4.70726e-10	0
ITGA6	XM_017004005.1	0	2.08606	0.800949	4.74648e-10	0
MRPS21	NM_018997.3	0	0.88271	6.77149	4.75761e-10	0
DAP3	NM_033657.2	0	1.16884	2.52165	4.75761e-10	0
PIGC	NM_153747.1	0	1.24005	4.5443	4.81218e-10	0
CFI	NM_001318057.1	0	-1.23724	6.08819	4.83346e-10	0
PAMR1	ENST00000619888.4	0	-2.91999	1.36956	4.87891e-10	0
MBNL2	ENST00000469707.5	0	-1.49722	4.41165	5.02844e-10	0
DPF3	XM_017021674.1	0	-2.89467	0.414007	5.05482e-10	0
CYP3A43	NM_022820.4	0	-2.83423	1.76761	5.07975e-10	0
PEMT	ENST00000395783.5	0	-2.48593	3.2009	5.16038e-10	0
GAGE2A	NM_001127212.1	0	5.97374	4.55755	5.18006e-10	0
SPP2	ENST00000168148.7	0	-3.05122	9.02657	5.18147e-10	0
VMO1	NM_001144940.1	0	-2.86894	-0.00286574	5.21639e-10	0
GLMP	NM_144580.2	0	1.34026	5.6418	5.22573e-10	0
APIP	ENST00000395787.3	0	0.939792	4.77053	5.23216e-10	0
HBA1	ENST00000320868.9	0	-2.52357	2.17594	5.27008e-10	0
GAGE12H	NM_001098410.1	0	6.08695	2.94597	5.28549e-10	0
EBF2	ENST00000520164.5	0	3.42678	-0.3342	5.34148e-10	0
ALDH2	ENST00000261733.6	0	-1.681	7.05665	5.35969e-10	0
YWHAZ	NM_003406.3	0	1.43038	4.1752	5.41144e-10	0
TMX3	Novel exon length	0	-3.05057	-0.122585	5.42507e-10	0
FANCC	XM_005251802.3	0	-3.3833	0.310994	5.42507e-10	1
PMFBP1	ENST00000237353.14	0	3.85163	-0.172045	5.43339e-10	0
ODAM	XM_005265698.3	0	5.73254	3.52947	5.43339e-10	0
HSD17B13	Novel exon combination	0	-4.11589	5.47834	5.46721e-10	0
IVD	ENST00000487418.6	0	-1.38249	2.94823	5.59515e-10	0
BUB1	NM_004336.4	0	2.92209	0.75539	5.59981e-10	0
AKR1D1	Novel exon combination	0	-2.7821	1.3074	5.59981e-10	0
RGS5	NM_003617.3	0	1.77145	6.28214	5.6578e-10	0
HMGCS2	NM_005518.3	0	-1.76328	10.6611	5.68399e-10	0
HMGB2	ENST00000296503.9	0	1.28124	5.92383	5.71953e-10	0
SLC10A1	ENST00000216540.4	0	-2.78953	8.62356	5.76166e-10	0
KIF23	NM_004856.6	0	3.01708	0.687309	5.79947e-10	0
FANCI	XM_011521756.2	0	2.13894	1.64368	5.88815e-10	0
HSD17B6	XM_005269208.1	0	-1.87922	7.08292	6.02505e-10	0
HNRNPC	NM_001077442.1	0	1.23038	4.16404	6.02505e-10	0
C5orf34	NM_198566.3	0	3.13067	-0.0897989	6.10447e-10	0
SLITRK6	ENST00000400286.3	0	-3.48371	-0.0804869	6.20508e-10	0
C6	XM_005248357.2	0	-2.22806	5.77952	6.31263e-10	0
FAHD2A	ENST00000447036.5	0	-1.49648	2.07875	6.41006e-10	0
C6	XM_006714496.3	0	-2.21921	5.93724	6.42614e-10	0
PSMD10	NM_002814.3	0	0.86667	5.21942	6.56477e-10	0
SARAF	ENST00000545648.2	0	-1.02843	3.94742	6.56477e-10	0
MGLL	ENST00000398104.5	0	-1.88652	3.44182	6.58338e-10	0
ARPC1A	NM_006409.3	0	0.811695	6.33789	6.69056e-10	0
CCNB1	Novel exon combination	1	2.88861	-0.147376	6.71547e-10	0
MST1	ENST00000488350.6	0	-1.49138	3.87658	6.76656e-10	0
TTC39A	NM_001297667.1	0	4.06277	0.40423	6.76656e-10	0
SSR1	NM_003144.4	0	0.936128	6.96294	6.80504e-10	0
SLC50A1	NM_001122839.1	0	2.59617	1.24451	6.85042e-10	0
HBA2	ENST00000482565.1	0	-2.27229	1.73323	6.8597e-10	0
ENSA	NM_207044.1	0	0.910673	4.95892	6.89737e-10	0
TXNRD1	NM_001261445.1	0	1.74053	4.327	7.05071e-10	0
LYRM1	Novel exon combination	0	-2.47715	0.967285	7.13105e-10	0
GPATCH4	NM_182679.2	0	1.07866	5.01425	7.2226e-10	0
ASPDH	Novel exon combination	0	-2.34093	1.08916	7.29894e-10	0
C3	ENST00000245907.10	0	-1.47683	11.2193	7.34734e-10	0
PRPF3	NM_004698.2	0	1.26164	2.94879	7.34808e-10	0
MRPL24	NM_145729.2	0	0.894591	6.03529	7.38125e-10	0
PSMB4	ENST00000290541.6	0	0.842217	7.43859	7.43054e-10	0
DAP3	ENST00000343043.7	0	1.2344	3.53505	7.46531e-10	0
ECHDC2	XM_017001642.1	0	-1.43807	3.33348	7.49966e-10	0
NCOR1	ENST00000268712.7	0	-1.28768	5.48	7.51269e-10	0
PDZD11	XM_011530973.2	0	1.10808	3.31398	7.60345e-10	0
AURKA	Novel exon combination	0	3.13997	0.456635	7.68154e-10	0
PLA2G16	ENST00000323646.9	0	-1.68713	5.8788	7.77375e-10	0
TARBP1	ENST00000040877.1	0	1.62057	2.39118	7.79746e-10	0
AKR1B10	NM_020299.4	0	5.88384	9.27915	7.79746e-10	0
CCL14	ENST00000620991.1	0	-2.60079	0.457432	7.81809e-10	0
GLYATL1	ENST00000317391.8	0	-2.19728	2.12244	7.81933e-10	0
ZSWIM5	NM_020883.1	0	2.92405	0.162217	7.98664e-10	0
ACSM5	ENST00000331849.8	0	-1.84998	4.9099	8.04419e-10	0
CPED1	ENST00000450913.6	0	-2.21611	1.01842	8.07495e-10	0
IDO2	ENST00000389060.8	0	-3.26508	1.17827	8.07939e-10	0
EME1	ENST00000338165.8	0	2.64742	0.075026	8.11381e-10	0
SPP1	NM_001040058.1	0	3.63903	8.25725	8.35806e-10	0
CENPL	Novel exon combination	0	2.6488	0.419913	8.47761e-10	0
WASHC5	ENST00000318410.11	0	1.21353	3.22566	8.611e-10	0
PHYH	NM_006214.3	0	-1.31297	8.45668	8.96577e-10	0
NRAS	NM_002524.4	0	1.08613	5.30901	9.25366e-10	0
FCGR2B	NM_001002274.2	0	-2.64516	1.85548	9.32035e-10	0
SERPINB9	XM_017010943.1	0	-2.20866	2.93496	9.40118e-10	0
ANGPT1	ENST00000520052.1	0	4.25666	0.0892772	9.47623e-10	0
WDYHV1	NM_001283024.1	0	1.58303	1.79786	9.48332e-10	0
ACMSD	ENST00000356140.9	0	-2.00367	5.37333	9.48825e-10	0
CCDC34	ENST00000328697.10	0	1.53663	1.58116	9.48825e-10	0
CNIH4	ENST00000465271.5	0	1.01878	4.67857	9.56936e-10	0
EPAS1	ENST00000263734.4	0	-1.2983	1.64154	9.63932e-10	0
SPRYD4	NM_207344.3	0	-1.36721	6.11856	1.01742e-09	0
TMEM106C	NM_001143843.1	0	1.48895	2.84071	1.0228e-09	0
RNASE4	Novel exon length	1	-1.86892	5.4584	1.03965e-09	0
BLZF1	NM_001320973.1	0	0.930607	5.03602	1.04956e-09	0
NEU1	NM_000434.3	0	1.29293	2.15614	1.05321e-09	0
TUBA1B	ENST00000332858.10	0	1.0825	4.47414	1.05321e-09	0
SEC14L2	ENST00000402592.7	0	-1.61555	2.62671	1.05701e-09	0
AFP	ENST00000226359.2	0	5.65562	1.26074	1.0609e-09	1
C9	ENST00000263408.4	0	-4.27989	9.75884	1.06274e-09	0
KIF23	XM_005254799.2	0	3.34551	-0.100989	1.06613e-09	0
TXNRD1	NM_182743.2	0	1.96146	2.47249	1.09803e-09	0
ACAT1	NM_000019.3	0	-1.20197	7.28365	1.10166e-09	0
TXNRD1	ENST00000503506.6	0	1.72917	2.72446	1.10562e-09	0
SPP1	ENST00000395080.7	0	3.70562	9.25965	1.10955e-09	0
LRCOL1	Novel exon combination	0	-2.7395	0.865571	1.12136e-09	0
PHYHD1	NM_001100876.1	0	-2.08648	3.16726	1.12136e-09	0
AZGP1	ENST00000411734.1	0	-1.7506	5.49225	1.12136e-09	0
UBAP2L	XM_005245673.3	0	1.22474	3.43459	1.12216e-09	0
NMRK1	XM_017014869.1	0	-1.14569	3.84648	1.13526e-09	0
CYP4F12	ENST00000324632.10	0	-1.73577	2.03103	1.1481e-09	0
KLKB1	ENST00000264690.10	0	-1.88767	1.58181	1.15203e-09	0
WDHD1	NM_007086.3	0	1.88128	1.31131	1.15656e-09	0
SERPINA6	ENST00000555056.1	0	-1.41731	4.86135	1.17992e-09	0
OTUD6B	ENST00000404789.7	0	1.24539	3.03766	1.18427e-09	0
PLGLB2	ENST00000410086.3	0	-2.45113	5.9095	1.18481e-09	0
DKK1	NM_012242.2	0	4.36976	1.31241	1.19588e-09	0
PRUNE	NM_021222.2	0	1.43234	3.07573	1.27431e-09	0
OLFML3	NM_020190.3	0	-2.27718	3.85074	1.28503e-09	0
SLC46A3	NM_001135919.1	0	-2.20015	2.57661	1.29608e-09	0
CNBP	Novel exon combination	0	-1.15392	3.6308	1.29677e-09	0
CKAP2L	ENST00000435431.5	0	3.32262	-0.185696	1.32253e-09	0
PLGLB1	ENST00000409801.5	0	-2.2178	4.34135	1.32253e-09	0
ANG	ENST00000336811.10	0	-1.4116	7.35926	1.37766e-09	0
SLC38A6	ENST00000267488.8	0	1.75864	1.77515	1.40565e-09	0
PON3	NM_000940.2	0	-1.83911	8.81753	1.41483e-09	0
SFN	NM_006142.3	0	3.42393	0.474392	1.50215e-09	0
ADH4	NM_000670.4	0	-3.1159	10.5263	1.50215e-09	0
GLS2	NM_001280796.1	0	-3.52185	4.79847	1.51668e-09	0
WDR76	NM_024908.3	0	2.18104	1.57709	1.52404e-09	0
BDH2	ENST00000464039.5	0	-1.93252	1.12185	1.54827e-09	0
NUDC	XM_017000096.1	0	-1.45841	3.15597	1.56801e-09	0
NCAPD2	ENST00000315579.9	0	1.60644	2.74841	1.60211e-09	0
AURKA	NM_198433.2	0	2.99731	0.574614	1.60719e-09	0
ATF5	ENST00000600336.1	0	-2.43324	0.589197	1.61462e-09	0
TMEM27	XM_017029680.1	0	-2.58113	0.102577	1.61769e-09	0
CNIH4	NM_014184.3	0	1.05367	6.35366	1.62227e-09	0
CLYBL	NM_206808.3	0	-1.26262	3.40219	1.62871e-09	0
TMEM209	ENST00000397622.6	0	1.07776	3.94481	1.69153e-09	0
LONP2	ENST00000285737.8	0	-1.09691	4.0249	1.69153e-09	0
IFITM1	Novel exon length	0	-1.95114	3.19853	1.7401e-09	0
FARSB	ENST00000281828.6	0	1.02901	4.80561	1.74517e-09	0
CDK1	XM_005270303.3	0	2.89086	0.453063	1.75119e-09	0
RRAGD	NM_021244.4	0	1.78297	2.33777	1.75665e-09	0
GLYAT	NM_201648.2	0	-3.33416	7.74546	1.77272e-09	0
CPT2	ENST00000371486.3	0	-1.13034	3.8806	1.77351e-09	0
AQP3	XR_001746289.1	0	-2.19694	1.12943	1.78037e-09	0
INPP1	NM_001128928.1	0	-1.25131	2.18078	1.8014e-09	0
PAGE4	NM_007003.4	0	6.08484	4.50424	1.80592e-09	0
ZG16	ENST00000400752.5	0	-2.95528	0.951596	1.8176e-09	0
UBE2T	Novel exon combination	0	3.43013	-0.435041	1.8485e-09	0
EBNA1BP2	ENST00000474566.1	0	-2.01033	2.65491	1.85945e-09	0
S100P	ENST00000296370.3	0	3.61622	5.3977	1.8732e-09	0
TSLP	XM_011543698.1	0	-2.21783	2.71647	1.87336e-09	0
PSPH	XM_017012467.1	0	1.80833	1.76434	1.87495e-09	0
UGT2B11	ENST00000446444.1	0	4.32333	3.83101	1.87868e-09	0
ROBO1	XM_006713277.2	0	3.5868	-0.382737	1.91058e-09	0
DAO	XM_011538005.2	0	-1.67972	3.72243	1.94116e-09	0
ABHD6	NM_001320126.1	0	-1.37491	3.3949	1.94309e-09	0
C8orf59	NM_001099671.2	0	1.33126	3.87585	1.96092e-09	0
NDRG2	NM_201539.1	0	-2.12593	2.84651	2.0026e-09	0
CYP4A11	XM_017000464.1	0	-2.2397	6.93952	2.01493e-09	0
KIAA1551	ENST00000535596.5	0	-2.29249	2.19257	2.01722e-09	0
CYP4F12	ENST00000550308.5	0	-1.71095	4.39537	2.0466e-09	0
TXNRD1	NM_182729.2	0	1.82694	5.29773	2.0498e-09	0
PRKAA2	XM_017001692.1	0	2.60721	0.698977	2.05015e-09	0
POLR3F	ENST00000377603.4	0	0.967506	3.0569	2.06439e-09	0
SKA1	ENST00000571751.5	0	3.00137	0.0230782	2.14488e-09	0
SAT1	NM_002970.3	0	-1.10787	10.0179	2.14591e-09	0
VTCN1	NM_024626.3	0	-3.05928	0.907524	2.14591e-09	0
SHMT1	NM_004169.4	0	-1.80881	4.99235	2.15312e-09	0
HEATR1	NM_018072.5	0	1.09386	4.08716	2.2082e-09	0
ADH1A	NM_000667.3	0	-2.28978	11.3547	2.23637e-09	0
PTS	ENST00000528679.5	0	-1.33599	3.03935	2.25088e-09	0
MTFR2	NM_001099286.2	0	2.87964	-0.179036	2.25695e-09	0
SUCLG2	XR_001740348.1	0	-1.37382	2.17299	2.26823e-09	0
PGA3	NM_001079807.3	0	-3.22471	0.249982	2.27544e-09	0
ELMO1	NM_130442.3	0	4.41329	1.45189	2.2805e-09	1
SULT1C2	Novel exon combination	0	3.66515	-0.241384	2.30841e-09	0
TIPIN	XM_011521743.1	0	1.85481	0.648775	2.32877e-09	0
MRC1	ENST00000569591.2	0	-1.54532	4.71238	2.33629e-09	0
CCDC71L	ENST00000523505.1	0	-1.93753	2.32359	2.33888e-09	0
SDCCAG8	ENST00000497459.1	0	-3.95041	-0.0295517	2.34443e-09	1
ACSM3	NM_005622.3	0	-2.22932	4.13319	2.35155e-09	0
UGGT1	ENST00000376723.7	0	1.24407	3.26039	2.3587e-09	0
ADH4	ENST00000629236.2	0	-3.11892	10.5305	2.35889e-09	0
DERL2	Novel exon combination	0	-2.11809	1.61493	2.37297e-09	1
COL15A1	ENST00000375001.7	0	3.22629	0.926144	2.39577e-09	0
HP	NM_005143.4	0	-1.91702	14.7891	2.40303e-09	0
NAV3	XM_017020171.1	0	4.7136	0.65434	2.40851e-09	0
GCKR	Novel exon length	0	-1.76231	2.78917	2.41187e-09	0
TMEM68	XM_005251150.1	0	1.40881	3.36469	2.41305e-09	0
ZG16	Novel exon combination	0	-2.51123	3.1046	2.50533e-09	0
ACOT12	ENST00000307624.7	0	-1.61654	3.72906	2.52495e-09	0
SQLE	NM_003129.3	0	1.75917	4.6735	2.54533e-09	0
PGM1	ENST00000371083.4	0	-1.24626	5.16	2.55758e-09	0
ANGPT1	NM_001314051.1	0	4.34177	0.691374	2.56071e-09	0
ARAP2	XR_001741110.1	0	-3.02339	0.351916	2.59499e-09	0
GCDH	ENST00000222214.9	0	-1.71222	3.25012	2.59499e-09	0
PDIA5	NM_006810.3	0	-1.03716	4.53956	2.59644e-09	0
ASPG	ENST00000551177.5	0	-3.06281	0.45203	2.59906e-09	0
SHBG	NM_001146280.2	0	-2.48439	1.22486	2.60081e-09	0
C1orf168	XM_011540898.1	0	-1.51808	3.03542	2.73388e-09	0
A1BG	ENST00000595014.1	0	-1.72258	3.83151	2.78508e-09	0
RIDA	ENST00000254878.7	0	-1.48565	9.73958	2.7853e-09	0
F2	NM_000506.4	0	-1.36251	7.3676	2.80829e-09	0
CIDEB	Novel exon combination	0	-1.60276	3.22245	2.90976e-09	0
RP11-59E19.1	ENST00000622536.5	0	-2.66394	2.3263	2.91384e-09	0
ARMC1	NM_018120.5	0	1.16612	4.57013	2.91906e-09	0
CDK1	Novel exon length	0	2.65812	0.175054	2.94349e-09	0
RNF14	NM_004290.4	0	1.29889	4.12569	2.96265e-09	0
GAGE12J	NM_001098406.2	0	6.14856	4.1616	2.96664e-09	0
DBI	NM_001282634.1	0	-0.988687	4.03198	3.01232e-09	1
ACSL4	NM_001318510.1	0	3.16262	3.78603	3.0678e-09	0
CALU	Novel exon combination	0	1.73638	1.60308	3.08243e-09	0
GNPNAT1	XM_006720238.3	0	-1.30022	2.83029	3.10906e-09	0
MCM10	ENST00000378714.7	0	2.79833	0.372364	3.12154e-09	0
PAGE4	ENST00000376141.5	0	5.15534	1.24038	3.14565e-09	0
FAM180A	XM_006715983.3	0	-2.82933	1.60485	3.14565e-09	0
PDLIM5	NM_001256429.1	0	-1.10388	1.70312	3.14969e-09	0
TTLL4	NM_014640.4	0	2.31883	1.91947	3.18665e-09	0
SCGB1D2	ENST00000244926.3	0	4.81435	0.398586	3.20554e-09	0
B4GALT3	NM_003779.3	0	1.18964	3.95132	3.21539e-09	0
IGSF1	NM_205833.3	0	4.29483	0.155311	3.21546e-09	0
GRHPR	ENST00000497693.1	0	-1.59147	3.37707	3.24149e-09	0
AKR7A3	XR_001737055.1	0	-2.41851	1.43646	3.28021e-09	0
TUBE1	XM_017010918.1	0	-1.54501	3.89157	3.31601e-09	0
GLS2	ENST00000623608.3	0	-3.07316	2.13497	3.32027e-09	0
HAO1	ENST00000378789.3	0	-1.29733	7.88536	3.35357e-09	0
SORL1	NM_003105.5	0	-1.69549	5.49291	3.4026e-09	0
SLC44A5	NM_001320285.1	0	3.76818	-0.350465	3.40537e-09	0
TJP2	XM_011519206.2	0	-1.33393	3.69813	3.42732e-09	0
TRIM22	Novel exon combination	0	-1.49776	2.35481	3.43377e-09	0
TRIM16L	ENST00000449552.6	0	3.361	0.257269	3.44792e-09	0
ECM1	NM_001202858.1	0	-3.1385	-0.201297	3.4716e-09	0
CYP2D7	NR_002570.3	0	-1.81686	3.25446	3.4716e-09	0
MRC1	NM_002438.3	0	-1.57906	2.7059	3.48468e-09	0
F9	Novel exon length	0	-1.98642	2.00798	3.49423e-09	0
ARHGAP15	Novel exon combination	0	-2.0322	1.21001	3.50208e-09	0
CCL4	ENST00000621626.1	0	-2.05168	1.27617	3.50208e-09	0
HPN	NM_182983.2	0	-1.25885	3.94885	3.50292e-09	0
ATP5J2	ENST00000292475.7	0	0.848519	7.15721	3.50885e-09	0
INPP1	ENST00000392329.6	0	-1.20662	2.93143	3.51122e-09	0
SLCO1B3	ENST00000540853.5	0	-3.89023	6.13957	3.51789e-09	0
TMEM106C	ENST00000550552.5	0	1.6291	2.05056	3.52936e-09	0
C11orf54	XM_017017613.1	0	-1.427	6.17658	3.54918e-09	0
ADGRA3	XM_011513811.2	0	-3.20849	1.90538	3.5664e-09	0
DIEXF	NM_014388.6	0	1.13119	3.56393	3.60736e-09	0
KHK	XM_017004060.1	0	-2.08277	2.90504	3.6086e-09	0
CENPK	ENST00000396679.5	0	2.09106	1.87647	3.62398e-09	0
RNASE4	Novel exon combination	1	-2.07444	2.00398	3.6417e-09	0
TATDN1	NM_032026.3	0	1.14487	4.25201	3.6417e-09	0
MS4A7	ENST00000534016.5	0	-1.67435	2.47737	3.7135e-09	0
TACSTD2	NM_002353.2	0	-3.038	1.45013	3.73145e-09	0
CENPL	NM_033319.3	0	2.25101	0.728159	3.73725e-09	0
PZP	ENST00000261336.6	0	-3.90904	2.2354	3.74401e-09	0
SMIM24	ENST00000587847.1	0	-3.11791	1.75214	3.75362e-09	0
SLC5A1	ENST00000543737.2	0	-3.37716	-0.380534	3.8014e-09	0
GRHPR	XM_011518073.2	0	-1.43662	4.48971	3.8014e-09	0
GRAMD1C	NM_001172105.1	0	-2.61086	1.32855	3.80196e-09	0
CDHR2	NM_001171976.1	0	-3.16913	0.75225	3.92193e-09	0
CCDC25	NM_018246.2	0	-0.895459	6.08009	3.93536e-09	0
MBL2	XM_011539816.2	0	-2.21645	5.871	3.97165e-09	0
GLA	NM_000169.2	0	1.0984	4.62668	4.0396e-09	0
XAGE1A	ENST00000375600.5	0	4.88264	0.63137	4.04109e-09	0
DEFA1B	NM_001042500.1	0	-3.5497	1.30886	4.04109e-09	0
SAA4	NM_006512.3	0	-2.11488	4.63006	4.12111e-09	0
MIA2	ENST00000553728.1	0	-0.953333	4.98968	4.13417e-09	0
RPS24	ENST00000613865.5	0	1.42257	7.4149	4.13697e-09	0
PLGLB1	Novel exon combination	0	-2.07653	2.1629	4.16606e-09	0
PCDH9	ENST00000377861.4	0	-2.41242	1.34948	4.20483e-09	0
MST1	XM_011533732.1	0	-1.54002	3.59346	4.21754e-09	0
SRPK1	ENST00000373825.6	0	0.844518	4.73402	4.22129e-09	0
SORL1	ENST00000534286.5	0	-1.84284	2.26071	4.23348e-09	0
HTATIP2	ENST00000443524.6	0	1.57954	1.24257	4.25266e-09	0
MRPL24	NM_024540.3	0	0.898901	6.66058	4.2968e-09	0
HLTF	XM_011513091.1	0	0.938957	3.79361	4.3129e-09	0
KALRN	XM_017007431.1	0	-1.72572	1.85382	4.38288e-09	0
SMC4	ENST00000357388.7	0	1.07695	3.23788	4.39446e-09	0
SLC28A1	ENST00000394573.5	0	-2.27514	2.55214	4.43817e-09	0
SERPINA6	ENST00000631236.1	0	-1.34396	4.85206	4.44286e-09	0
ITGA6	NM_001079818.2	0	1.9464	1.34846	4.47583e-09	0
FNDC4	NM_022823.2	0	-2.16165	3.96727	4.51521e-09	0
CYP3A43	XM_017012543.1	0	-2.54948	1.23245	4.577e-09	0
TTK	XM_011536099.2	0	3.24074	-0.453646	4.63791e-09	0
TSLP	ENST00000379706.4	0	-2.18351	2.21334	4.67889e-09	0
SUCLG2	NM_003848.3	0	-1.03932	6.26446	4.70366e-09	0
P2RY13	NM_176894.2	0	-1.723	2.96175	4.70427e-09	0
MYO10	ENST00000274203.13	0	-1.89781	1.7628	4.72419e-09	0
CYB5A	ENST00000583418.1	0	-1.13533	4.51693	4.7449e-09	0
UGT2B7	XM_011532230.1	0	-2.64388	3.81052	4.7505e-09	0
TSNAX	ENST00000366639.8	0	0.870659	5.85216	4.80693e-09	0
FEZ1	XM_005271735.2	0	-1.79523	1.50374	4.81513e-09	0
CFDP1	Novel exon combination	0	-3.22931	1.4749	4.91511e-09	1
ABLIM1	XM_017016256.1	0	-1.53936	3.96913	4.92462e-09	0
FGG	NM_021870.2	0	-1.53015	10.1621	4.9418e-09	0
SNRPE	NM_001304464.1	0	1.06238	2.93649	4.99663e-09	0
CYP2J2	NM_000775.3	0	-1.49141	7.8235	5.00709e-09	0
CLGN	ENST00000325617.9	0	3.13383	3.10116	5.08917e-09	0
VSIG2	ENST00000326621.9	0	-2.93449	1.22619	5.10002e-09	0
CKAP2	NM_001098525.2	0	1.94648	1.24947	5.14268e-09	0
AP3B1	ENST00000255194.10	0	0.843512	3.44644	5.15856e-09	0
CD46	NM_172353.2	0	1.37033	4.03162	5.2499e-09	0
CFTR	XM_011515754.2	0	-3.23172	1.40378	5.253e-09	0
LONP2	ENST00000565185.1	0	-1.57906	3.55092	5.27346e-09	0
SH3YL1	ENST00000405430.5	0	-1.95782	1.08492	5.28794e-09	0
C8orf59	NM_001099670.2	0	0.984188	5.42736	5.36466e-09	0
GC	ENST00000273951.12	0	-1.21011	11.8487	5.3727e-09	0
ACSL4	NM_022977.2	0	3.53945	4.81426	5.40852e-09	0
SLC25A16	NM_001324315.1	0	1.37131	2.45478	5.40852e-09	0
MYOM2	ENST00000632180.1	0	-2.53335	0.108896	5.41934e-09	0
PON3	Novel exon combination	0	-1.81859	7.25301	5.41934e-09	0
TIMD4	NM_001146726.1	0	-3.14258	0.377996	5.46699e-09	0
CMC1	Novel exon combination	2	-2.20783	1.07069	5.46699e-09	1
PSMD4	XM_005245354.2	0	1.11462	4.07774	5.48238e-09	0
GCH1	XM_017021218.1	0	-1.73006	1.46797	5.49926e-09	0
C1S	ENST00000402681.7	0	-1.34603	5.3784	5.54464e-09	0
MCM3	ENST00000229854.11	0	1.41599	3.31071	5.54464e-09	0
ZC2HC1C	XM_017021644.1	0	-2.26077	0.533101	5.56276e-09	0
CBR4	XM_005263316.3	0	-1.50544	3.74504	5.56447e-09	0
VBP1	ENST00000286428.5	0	0.785715	4.87493	5.57149e-09	0
ACSM5	NM_017888.2	0	-1.80649	4.40937	5.58147e-09	0
MRPS10	Novel exon combination	0	1.41722	2.19746	5.59097e-09	0
C7	ENST00000313164.9	0	-3.76171	7.15597	5.66971e-09	0
PEA15	NM_003768.4	0	1.23342	3.09035	5.72838e-09	0
MYO1B	ENST00000339514.8	0	-1.21661	4.7658	5.83398e-09	0
C8orf59	NM_001099672.2	0	1.23405	3.10041	5.94012e-09	0
UBE2T	NM_001310326.1	0	2.76667	0.306814	5.95236e-09	0
SLCO1B3	ENST00000381545.7	0	-3.18935	4.515	5.96076e-09	0
TRIM16L	ENST00000424146.2	0	3.64981	0.383184	6.00204e-09	0
IARS	NM_002161.5	0	1.60984	3.66498	6.00204e-09	0
ABCB4	XM_011516309.2	0	-1.60587	3.79454	6.03907e-09	0
DMD	NM_004010.3	0	-1.48904	1.74807	6.04763e-09	0
ADAR	NM_001193495.1	0	0.92786	4.32709	6.05668e-09	0
PDLIM5	ENST00000508216.5	0	-1.62698	1.18008	6.05814e-09	0																		TPR_6	ANAPC3	72
MCC	ENST00000511847.2	0	-2.70963	0.0773029	6.15221e-09	0
PLAC8	ENST00000515389.5	0	-3.01122	-0.436417	6.212e-09	0
CNIH4	ENST00000366857.9	0	1.85655	1.31638	6.24855e-09	0
BCO2	Novel exon length	0	-2.62802	1.28429	6.268e-09	0
APOBEC3B	NM_004900.4	0	2.1613	2.46323	6.31729e-09	0
ATAD2	XR_928326.2	0	1.44514	3.08918	6.33564e-09	0
PAGE2B	NM_001015038.2	0	7.25991	2.25044	6.33564e-09	0
GCNT3	ENST00000396065.2	0	3.64838	0.398219	6.33564e-09	0																		DUF87	AAA_5	AAA_30	AAA_14	78
ADIRF	NM_006829.2	0	-2.16871	4.63712	6.38174e-09	0
SH3RF1	ENST00000284637.13	0	-1.24716	1.69832	6.41725e-09	0
CAT	ENST00000241052.4	0	-1.184	9.45818	6.42004e-09	0
GDA	XM_011519217.1	0	-1.97489	2.64592	6.51484e-09	0
GTPBP2	NM_001286216.1	0	3.38568	-0.217626	6.54121e-09	0
SGO1	NM_001012409.3	0	2.93857	-0.229615	6.54121e-09	0
TBCE	NM_001079515.2	0	1.46238	1.4346	6.54121e-09	0
CD302	NM_001198764.1	0	-1.51815	2.59617	6.54521e-09	0
HIST1H4H	ENST00000634956.1	0	2.20346	1.91146	6.59894e-09	0
UGT2B11	Novel exon combination	0	4.26491	0.374681	6.70626e-09	0
LDHB	Novel exon	0	4.76004	1.81671	6.70901e-09	0
PSMD14	ENST00000409682.7	0	0.819498	6.0979	6.71369e-09	0
GRHPR	ENST00000318158.10	0	-1.69474	5.93997	6.76617e-09	0
EPO	ENST00000252723.2	0	-3.72659	2.04845	6.77047e-09	0
ZG16	Novel exon combination	1	-2.46725	3.56809	6.79909e-09	0
CXCL2	Novel exon length	0	-3.09359	0.756387	6.79909e-09	0
ARMC1	XM_017013605.1	0	1.06511	2.40283	6.89305e-09	0
ABCB4	XM_011516308.2	0	-1.60888	5.29326	6.93415e-09	0
CFHR3	XR_001736937.1	0	-2.42104	5.56631	7.01734e-09	0
NDRG3	XM_017027979.1	0	1.33471	1.93645	7.01734e-09	0
STIP1	NM_006819.2	0	1.09948	3.43954	7.09363e-09	0
CDA	ENST00000461985.1	0	-2.33775	2.69746	7.1054e-09	0
AFMID	ENST00000409257.9	0	-1.5311	2.79982	7.10712e-09	1
NPY1R	ENST00000509586.5	0	-2.97875	-0.0335734	7.17787e-09	0
EPHA2	ENST00000358432.7	0	-2.45109	0.509678	7.18624e-09	0
CD81	XM_011520492.2	0	-1.75663	2.06425	7.25846e-09	0																		AAA_5	AAA_14	78
LAPTM4B	ENST00000619747.1	0	1.55207	3.07703	7.27378e-09	0
A1CF	Novel exon combination	0	-1.53216	2.71594	7.27378e-09	0
SMCO4	ENST00000527149.5	0	-2.12573	1.1527	7.37319e-09	0
AL355093.2	ENST00000641761.1	0	-2.71126	1.02359	7.4618e-09	0
FAAH	NM_001441.2	0	-1.45205	2.33508	7.57858e-09	0
STMN1	ENST00000465604.1	0	1.61702	2.57357	7.76974e-09	0
DMGDH	NM_013391.3	0	-1.59949	5.37774	7.92541e-09	0
ACAD11	ENST00000264990.10	0	-1.48186	6.10861	8.1389e-09	0
ELOC	ENST00000520242.5	0	0.845959	5.83611	8.20104e-09	0
SCML2	ENST00000251900.8	0	1.70221	1.3593	8.30592e-09	0
KCNU1	XM_011544427.1	0	4.87366	1.18191	8.30592e-09	0
RBM24	ENST00000379052.9	0	3.49661	0.243986	8.32699e-09	0
ARHGEF26	NM_001251962.1	0	-1.56707	1.73862	8.36319e-09	0
FCGRT	ENST00000221466.9	0	-1.31996	2.64135	8.36319e-09	0
HIST2H4B	ENST00000612061.1	0	1.93562	1.57417	8.36347e-09	0
PEBP1	ENST00000261313.2	0	-1.04922	8.08551	8.36736e-09	0
UAP1	NM_001324117.1	0	-1.3687	3.50425	8.38695e-09	0
SULT1A1	ENST00000567998.5	0	-1.6252	4.74688	8.50432e-09	0
IQGAP3	NM_178229.4	0	3.03048	0.104951	8.5793e-09	0
ECT2	XM_017005834.1	0	2.41485	0.902877	8.62101e-09	0
DEFA3	ENST00000327857.6	0	-3.51207	0.991826	8.65063e-09	0
MTBP	NM_022045.4	0	2.12888	1.26477	8.65486e-09	0
QDPR	NM_000320.2	0	-1.39107	4.52058	8.68578e-09	0
CUTA	ENST00000374500.9	0	0.876396	5.30389	8.75409e-09	0
CYR61	ENST00000451137.6	0	-2.00625	3.53586	8.89969e-09	0
CYP3A4	NM_017460.5	0	-4.90587	11.6722	8.91813e-09	0
C6	NM_000065.3	0	-2.26965	7.77194	8.91813e-09	0
CUTA	ENST00000435267.6	0	0.874701	5.36736	8.979e-09	0
STAU2	NM_001164381.1	0	2.13873	1.31613	9.10565e-09	0
ANLN	NM_001284301.2	0	3.25472	-0.590766	9.10565e-09	0
CDKN3	ENST00000458126.6	0	2.92746	0.215428	9.14534e-09	0
F11	ENST00000492972.6	0	-1.54667	1.80028	9.14534e-09	0
DPT	ENST00000367817.3	0	-3.67644	4.47344	9.16581e-09	0
SLC50A1	XM_006711453.2	0	1.44063	1.59193	9.20026e-09	0
CA2	NM_000067.2	0	-1.71007	3.59394	9.27546e-09	0
KIAA1429	ENST00000297591.9	0	0.920362	4.60836	9.36293e-09	0
LCN2	NM_005564.4	0	2.97796	4.28215	9.40037e-09	0
MT1F	NM_001301272.1	0	-2.77604	0.947225	9.41801e-09	0
DDIAS	NM_145018.3	0	2.10427	0.378832	9.45726e-09	0
SPATS2	NM_001293285.1	0	1.28982	2.028	9.46903e-09	0
GPSM2	NM_013296.4	0	3.14314	-0.0330118	9.54406e-09	0
CABYR	ENST00000399496.7	0	3.64691	1.88419	9.54406e-09	0
TBCE	ENST00000642610.1	0	1.11034	3.28874	9.66259e-09	0
ASGR2	ENST00000254850.11	0	-1.35794	6.38251	9.72186e-09	0
TIGD1	NM_145702.2	0	1.43175	2.00774	9.73583e-09	0
C8B	XM_017002235.1	0	-1.48555	8.29275	9.73583e-09	0
ALPK2	Novel exon length	0	3.41595	0.756495	9.8452e-09	0
CCL23	NM_145898.3	0	-2.83831	0.340286	9.86377e-09	0
NDST3	XM_006714416.3	0	-3.08955	-0.530984	9.94383e-09	0
AFMID	XM_011524337.2	0	1.39328	2.69755	9.96717e-09	1
ABCB4	ENST00000644106.1	0	-1.77757	4.89542	9.96919e-09	0
EBNA1BP2	Novel exon	0	-1.76134	2.84264	9.97989e-09	0
MS4A6A	ENST00000532169.5	0	-1.54924	2.57208	1.0037e-08	0
GTSE1	XM_005261627.3	0	3.1444	0.136275	1.00908e-08	0
APOH	NM_000042.2	0	-1.37362	12.8726	1.01643e-08	0
NSMCE2	XM_011516975.1	0	1.73171	0.962513	1.01808e-08	0
CYP3A4	NM_001202855.2	0	-4.58869	8.00853	1.01808e-08	0
UFC1	XM_017001451.1	0	0.741167	6.91885	1.01808e-08	0
CTNNA1	NM_001323982.1	0	0.803267	4.5294	1.01808e-08	0
YAF2	NM_005748.5	0	-0.845674	3.67653	1.01808e-08	0
CCL4	ENST00000613036.1	0	-1.87391	1.3035	1.02441e-08	0
HEBP1	NM_015987.4	0	-1.2028	4.80558	1.02741e-08	0
ISG20L2	ENST00000313146.10	0	0.918591	3.8267	1.02741e-08	0
FTCD	XM_011529434.2	0	-2.28535	1.4015	1.02742e-08	0
C2orf47	NM_024520.2	0	-0.925515	3.35852	1.03006e-08	0
MGST1	NR_048545.1	0	-1.4346	5.2543	1.03563e-08	0
C5orf28	ENST00000500337.6	0	1.06201	1.76758	1.04114e-08	0
NTF3	ENST00000331010.7	0	-2.59909	0.0294406	1.04628e-08	0
INHBC	NM_005538.3	0	-1.39964	3.90518	1.05906e-08	0
NVL	ENST00000281701.10	0	0.892947	2.93301	1.06552e-08	0
RANBP3L	NM_001161429.2	0	-2.35756	2.54925	1.06664e-08	0
KCNN2	NM_001278204.1	0	-3.74533	-0.180335	1.09976e-08	0
BBOX1	XM_005253159.2	0	-2.66434	2.18682	1.10783e-08	0
S100A8	NM_001319196.1	0	-2.19864	0.842664	1.11305e-08	0
CDC23	ENST00000394886.6	0	0.855724	5.15146	1.11432e-08	0
SLC39A10	ENST00000359634.9	0	1.89364	1.72519	1.11806e-08	0
F9	Novel exon combination	0	-1.95045	1.98832	1.11806e-08	0
PEX19	Novel exon combination	0	-2.24672	2.02895	1.1254e-08	1
CDK1	ENST00000448257.6	0	2.672	0.24339	1.1622e-08	0
FCGR3B	ENST00000294800.7	0	-2.52869	1.00697	1.1691e-08	0
FETUB	NM_001308079.1	0	-2.57028	3.38079	1.17144e-08	0																		24
CFB	NM_001710.5	0	-1.25291	8.83704	1.17206e-08	0
NXF3	ENST00000395065.7	0	-2.71316	0.105579	1.18497e-08	0
OTC	ENST00000643344.1	0	-1.78606	3.71883	1.18517e-08	0
HINT2	NM_032593.2	0	-1.12138	3.30647	1.18902e-08	0
GM2A	ENST00000357164.3	0	1.18406	3.20167	1.18902e-08	0
KCNJ15	ENST00000613499.4	0	-3.29886	-0.561009	1.19173e-08	1
CFI	Novel exon length	1	-1.62886	2.35517	1.19173e-08	0
AKAP9	XM_017011650.1	0	-1.8941	2.47308	1.21596e-08	0
DEFA1	NM_004084.3	0	-3.42873	1.25381	1.21962e-08	0
ACLY	XM_005257395.1	0	0.926126	4.17385	1.23327e-08	0
LRAT	NM_004744.4	0	-3.18412	-0.275885	1.23489e-08	0
SDHA	ENST00000264932.10	0	-0.826341	5.62236	1.23622e-08	0
MPC1	Novel exon length	1	-1.95037	1.49205	1.23768e-08	0
KLRD1	ENST00000539374.1	0	-1.97507	1.7957	1.24253e-08	0																		Zeta_toxin	IstB_IS21	AAA_28	NACHT	TsaE	ATPase	ABC_tran	AAA_3	Viral_helicase1	14
DHRS1	ENST00000558340.1	0	-1.71888	2.41905	1.24405e-08	0
MAGEC1	NM_005462.4	0	4.30878	0.175067	1.2589e-08	0
RBP4	ENST00000371464.7	0	-1.61373	8.22092	1.2589e-08	0
CYP4V2	ENST00000507209.5	0	-1.62191	1.75353	1.26513e-08	0
NUDC	NM_006600.3	0	-1.21419	2.92851	1.26513e-08	0
ABCA10	ENST00000269081.8	0	-1.586	2.30836	1.26513e-08	0
MCMDC2	XM_006716427.3	0	2.84531	-0.39196	1.26513e-08	0
KMO	XM_005273337.1	0	-1.8805	2.85512	1.27131e-08	0
ABCB4	XM_017012323.1	0	-1.62365	5.5242	1.28572e-08	0
HIST2H4A	ENST00000618193.1	0	1.95914	1.47275	1.29524e-08	0
CFHR3	ENST00000391985.7	0	-2.55936	3.37242	1.29527e-08	0
CDH13	NM_001220488.1	0	2.48446	0.756534	1.31365e-08	0
YWHAZ	ENST00000395957.6	0	0.920949	7.20937	1.31827e-08	0
AGL	NM_000028.2	0	-1.1883	3.26509	1.32031e-08	0
GRHPR	ENST00000480596.5	0	-1.37747	4.51437	1.32069e-08	0
EIF2D	NM_006893.2	0	0.825885	4.95891	1.32069e-08	0
CDK7	ENST00000256443.7	0	0.911421	3.71971	1.32932e-08	0
MASP1	NM_139125.3	0	-2.20073	1.26629	1.33057e-08	0
C8B	ENST00000371237.8	0	-1.55279	5.07269	1.33918e-08	0
SLCO1B3	Novel exon combination	0	-3.99192	6.0204	1.34252e-08	0
GPR158	Novel exon	0	3.71874	-0.29695	1.34583e-08	0
MARCO	Novel exon length	0	-3.422	-0.276829	1.3538e-08	0
COA6	NM_001206641.2	0	1.72089	1.86417	1.36009e-08	0
TMEM81	ENST00000367167.4	0	1.32146	1.89925	1.36953e-08	0
ADH1C	XM_011531589.1	0	-2.75578	8.88983	1.37008e-08	0
VKORC1	NM_024006.5	0	-1.0674	4.95258	1.37065e-08	0
PGPEP1	XM_011528112.1	0	-1.91577	1.38456	1.37087e-08	0
IMPA1	NM_005536.3	0	1.40501	3.86805	1.39186e-08	0
CPQ	NM_016134.3	0	0.900722	6.34597	1.39516e-08	0
EZH2	XM_017011817.1	0	1.48771	1.95998	1.40893e-08	0
ZNF385B	XM_011510713.2	0	-2.27318	1.29974	1.41557e-08	0
GMNN	XM_011514651.2	0	1.67575	1.78004	1.41557e-08	0
SLC25A20	NM_000387.5	0	-0.984701	6.91469	1.41604e-08	0
EMC2	ENST00000220853.7	0	0.870232	6.23899	1.42474e-08	0																		AAA_5	AAA_14	78
ILF2	ENST00000615950.4	0	0.897069	4.3065	1.42474e-08	0
LONP2	ENST00000566719.1	0	-1.40477	4.58151	1.43589e-08	0
UTP6	ENST00000261708.8	0	0.701533	4.74873	1.43824e-08	0
GCKR	NM_001486.3	0	-1.53193	5.84146	1.43965e-08	0
IFITM1	ENST00000408968.3	0	-1.7255	8.71077	1.44722e-08	0
ACADVL	NM_001270448.1	0	-1.25662	5.41112	1.45509e-08	0
PSMC4	NM_006503.3	0	0.75048	5.6768	1.46517e-08	0
LBR	NM_002296.3	0	1.21411	5.53104	1.46517e-08	0
CLEC4M	Novel exon combination	1	-3.29626	-0.330825	1.46724e-08	0
SCP2	ENST00000407246.6	0	-1.62499	2.59612	1.46943e-08	0
HHIP	ENST00000296575.7	0	-2.78943	-0.238576	1.47889e-08	0
ABLIM3	XM_011537609.2	0	-1.64587	1.37821	1.48004e-08	0
MDK	NM_001270550.1	0	2.5965	2.14104	1.48329e-08	0
FGA	ENST00000302053.7	0	-1.30257	9.03625	1.49189e-08	0
MTHFD1	NM_005956.3	0	-1.30341	7.8927	1.50446e-08	0
ASGR2	XM_006721526.1	0	-1.23427	6.21845	1.5152e-08	0
PFDN4	XM_017027879.1	0	0.993014	2.7004	1.51822e-08	0
ATP11C	ENST00000370557.5	0	-1.28234	1.9505	1.52471e-08	0
OR51E1	ENST00000396952.5	0	2.72145	-0.0035985	1.55483e-08	0
C1orf168	XM_017000546.1	0	-1.62276	2.73419	1.57757e-08	0
HSF2	ENST00000452194.5	0	1.18374	2.4393	1.58523e-08	0
DYNC1I1	XM_017011804.1	0	3.67671	0.842813	1.59561e-08	0
SRPX	NM_006307.4	0	-2.61895	1.60465	1.61004e-08	0
IGFBP4	NM_001552.2	0	-1.53356	1.56167	1.61833e-08	0
SLC5A11	XM_005255080.2	0	3.54677	-0.416258	1.63569e-08	0
KHK	NM_006488.2	0	-1.68071	4.56041	1.63695e-08	0
DDT	ENST00000398344.8	0	-1.06005	5.38144	1.64556e-08	0
AGXT2	NM_031900.3	0	-1.59293	5.25771	1.66228e-08	0
COG5	NM_006348.3	0	0.936178	3.28266	1.67672e-08	0
APOA1	NM_001318021.1	0	-2.42236	6.47942	1.67917e-08	0
TRAIP	ENST00000331456.6	0	2.191	0.472482	1.69413e-08	0
FOLH1	XM_017017433.1	0	-2.01839	1.55235	1.69623e-08	0
GSTZ1	ENST00000216465.9	0	-1.36762	4.18026	1.7e-08	0
CFB	ENST00000436692.2	0	-1.13554	7.91434	1.70772e-08	0
NCAPG2	XM_005249547.2	0	2.4451	0.83499	1.72125e-08	0
SARDH	XR_001746214.1	0	-1.61869	2.44511	1.74696e-08	0
PROZ	XM_017020813.1	0	-2.40085	0.827007	1.74925e-08	0
PZP	XM_011520804.2	0	-3.81918	1.70304	1.76656e-08	0
PSPH	XM_005271774.1	0	3.06877	0.00173015	1.77001e-08	0
FAM149A	XM_017007999.1	0	-1.53144	1.38594	1.77351e-08	0
S100A8	ENST00000477801.1	0	-2.34376	0.393009	1.77805e-08	0
DHODH	ENST00000219240.8	0	-1.42593	1.83349	1.77894e-08	0
CENPW	ENST00000368325.5	0	2.94853	0.281075	1.78798e-08	0
GJC1	ENST00000426548.5	0	3.17267	-0.517052	1.79711e-08	0
FERMT2	XM_006720008.2	0	-0.9562	3.54951	1.81719e-08	0
GMFB	ENST00000358056.7	0	1.11752	4.09424	1.82104e-08	0
RND3	ENST00000409557.5	0	-1.99983	1.62489	1.82593e-08	0
ZWILCH	ENST00000307897.9	0	1.12919	2.49056	1.83513e-08	0
CENPQ	XM_005249205.1	0	1.1072	2.33869	1.85154e-08	0
BCAP31	ENST00000345046.11	0	0.940952	8.0813	1.85214e-08	0
BMP4	XM_005268015.4	0	2.32317	1.79764	1.85214e-08	0
TFDP3	ENST00000310125.4	0	6.7134	1.50014	1.85367e-08	0
FXYD1	ENST00000455515.6	0	-2.77855	0.0493985	1.8606e-08	0
TFG	NM_001007565.2	0	1.31357	2.62431	1.8606e-08	0
SFXN5	ENST00000484123.1	0	-1.41751	1.64455	1.86647e-08	0
SERPINA10	ENST00000614630.4	0	-1.19189	5.22229	1.88213e-08	0
CUL4B	ENST00000486604.1	0	5.59333	1.41143	1.89694e-08	0
PCLAF	ENST00000380258.6	0	2.14328	1.37409	1.90057e-08	0
AGL	XM_005270557.2	0	-1.22277	2.24577	1.90899e-08	0
KLRF1	ENST00000617889.4	0	-2.72602	0.388277	1.92258e-08	0
RASGEF1B	XM_017007813.1	0	-1.85592	1.37204	1.94969e-08	0
UGT2B7	Novel exon length	0	-2.65963	3.78127	1.95069e-08	0
ADK	XM_017015699.1	0	-1.45798	1.65424	1.98801e-08	0
RMI1	XM_005252211.2	0	1.35755	1.96523	2.00547e-08	0
PRLR	ENST00000618457.4	0	1.80354	1.53812	2.00807e-08	0
KCNN2	XM_011543387.1	0	-2.8022	0.979009	2.01108e-08	0
INTS10	ENST00000397977.7	0	-1.04553	3.74302	2.01108e-08	0
GCDH	ENST00000591470.5	0	-1.73275	1.28721	2.01108e-08	0
GTPBP4	NM_012341.2	0	0.868058	4.03622	2.0141e-08	0
GAGE12E	NM_001098418.1	0	5.23385	2.6156	2.02191e-08	0
LAMP2	NM_013995.2	0	0.966734	5.84181	2.05767e-08	1
ANGPT2	NM_001118887.1	0	1.84125	2.02841	2.07841e-08	0
DDT	ENST00000626871.2	0	-1.09101	5.37194	2.08762e-08	0
CYFIP2	NM_014376.3	0	-1.44941	2.91378	2.08841e-08	0
SNRPC	NM_003093.2	0	0.748242	5.95737	2.09374e-08	0
SCP2	XM_017002046.1	0	0.857417	6.85852	2.09871e-08	0
GLMP	ENST00000362007.5	0	1.70424	1.45475	2.11159e-08	0
ACTG2	ENST00000345517.7	0	2.39722	2.11129	2.11694e-08	0
HBA1	ENST00000472694.1	0	-2.57052	0.0743722	2.12776e-08	0
HIST1H2AM	NM_003514.2	0	2.31458	0.500837	2.13715e-08	0
CSAD	XR_001748745.1	0	-1.4614	3.32677	2.16942e-08	0
DKK4	XM_011544488.2	0	3.99294	2.23733	2.18109e-08	0
TINAG	ENST00000370864.3	0	6.21467	0.877131	2.19168e-08	0
CYP39A1	NM_001278738.1	0	-2.17453	1.30903	2.19355e-08	0
TIPIN	XM_017022390.1	0	1.6531	1.5502	2.2102e-08	0
CDC45	XM_005261285.2	0	2.5647	0.403512	2.21485e-08	0
LARP1B	XM_017008338.1	0	-1.02246	2.40327	2.21701e-08	0
C7	NM_000587.2	0	-3.04527	3.27731	2.24333e-08	0
CDKN3	ENST00000541304.5	0	2.93498	0.00221692	2.24414e-08	0
COMMD2	ENST00000473414.5	0	0.814377	5.56775	2.24628e-08	0
CNGA1	XM_017007712.1	0	-2.34712	3.00097	2.24831e-08	0
ASGR1	NM_001197216.2	0	-2.14194	1.21542	2.2594e-08	0
XRCC2	NM_005431.1	0	2.44812	0.400205	2.26087e-08	0
SSR2	XM_011509923.2	0	0.851822	5.0349	2.27814e-08	0
C5orf34	XM_011514038.2	0	2.6859	-0.0176901	2.28205e-08	0
RDH16	Novel exon length	0	-2.44654	3.44261	2.34131e-08	0
NME2	NM_002512.3	0	1.0745	5.75872	2.34487e-08	0
THY1	ENST00000284240.9	0	2.26017	2.57218	2.34841e-08	0
TTC37	ENST00000358746.6	0	0.752187	5.5689	2.35693e-08	0
CTPS1	ENST00000372616.1	0	-1.42549	2.88557	2.35755e-08	0																		Fis1_TPR_C	Sel1	2
OSER1	NM_016470.7	0	0.820024	5.96923	2.37498e-08	0
TMEM45A	Novel exon combination	0	-2.02827	1.74561	2.38869e-08	0
ESM1	NM_001135604.1	0	3.2985	-0.397156	2.39009e-08	0
DCN	ENST00000052754.9	0	-3.85764	7.92747	2.39451e-08	0
SLCO1B3	NM_019844.3	0	-3.367	4.9639	2.41949e-08	0
MTHFS	NM_006441.3	0	-1.13086	6.08094	2.42815e-08	0
SPP1	NM_000582.2	0	3.34019	8.29139	2.45106e-08	0
PPCS	NM_001077447.2	0	-0.950615	4.678	2.45588e-08	0
CDKN3	Novel exon length	0	3.09631	-0.0975836	2.46264e-08	0
IL33	NM_001314046.1	0	-1.94698	1.31407	2.46931e-08	0
ABCB4	NM_000443.3	0	-1.42072	5.17679	2.47665e-08	0
HIST1H2BJ	NM_021058.3	0	2.22479	0.636954	2.47665e-08	0
TUBG1	NM_001070.4	0	1.09434	3.47774	2.52492e-08	0
KRT20	ENST00000576098.2	0	6.31131	1.35478	2.52857e-08	0
CKS2	NM_001827.2	0	1.09987	5.78799	2.54343e-08	0
IGF1	XM_017019260.1	0	-1.75526	2.83715	2.55158e-08	0
RSU1	NM_152724.2	0	1.03522	3.50308	2.5658e-08	0
RNASE4	Novel exon length	0	-1.96189	2.54552	2.58274e-08	0
RRM1	ENST00000300738.9	0	1.04516	3.71409	2.5909e-08	0
DEDD	NM_032998.2	0	1.02885	3.98831	2.60777e-08	0
CNTN3	XM_011533768.2	0	-2.59018	1.07583	2.62693e-08	0
GS1-309P15.2	ENST00000412172.3	0	6.12169	0.806711	2.65241e-08	0
AZIN1	XM_005250969.1	0	1.18176	3.14579	2.65864e-08	0
CBX3	NM_016587.3	0	0.800456	4.9368	2.66611e-08	0																		DUF87	AAA_5	AAA_30	AAA_14	78
CXCL12	NM_199168.3	0	-2.64493	0.764351	2.68962e-08	0
METTL6	XM_005264867.3	0	1.65404	1.72272	2.77025e-08	0
PAGE1	ENST00000376150.3	0	5.008	1.4234	2.77868e-08	0
ACADM	ENST00000370834.9	0	-1.15702	3.54211	2.81947e-08	0
KMO	ENST00000366559.8	0	-2.05981	5.23337	2.85476e-08	0
HTATIP2	NM_001098521.1	0	1.18715	3.33004	2.87024e-08	0
PLSCR1	XM_005247538.3	0	-1.37081	3.18024	2.87024e-08	0
KRTCAP3	NM_173853.3	0	-2.949	1.0394	2.8719e-08	0
RPLP0	NM_053275.3	0	1.00863	5.69266	2.8719e-08	0
C8orf59	XM_011517528.2	0	1.50248	1.54752	2.88681e-08	0
CPA6	XM_011517570.2	0	4.16918	0.0856334	2.89113e-08	0
MTBP	XM_011516963.2	0	1.94689	0.953282	2.90234e-08	0
C15orf41	NM_001321759.1	0	1.36646	1.54542	2.9117e-08	0
ZSCAN12	XM_011515017.2	0	2.27216	0.224592	2.9117e-08	0
SULT1A1	XM_017023607.1	0	-1.54207	5.24014	2.9117e-08	0
UGT2B10	Novel exon combination	0	-2.11427	2.0986	2.93997e-08	0
CFB	ENST00000433503.2	0	-1.08788	7.91587	2.94052e-08	0
NSUN6	NM_182543.3	0	-1.00918	4.01581	2.9406e-08	0
PAGE4	NM_001318877.1	0	4.77886	0.765434	2.96752e-08	0
ENY2	NM_001193557.1	0	1.02396	3.70287	2.97806e-08	0
SLC22A10	ENST00000533483.5	0	-1.92605	2.12161	3.0098e-08	0
GOT1	NM_002079.2	0	-1.22756	8.60164	3.0098e-08	0
TTLL4	ENST00000442769.5	0	1.86666	1.59133	3.02576e-08	0
FRY	ENST00000490410.1	0	-2.54105	1.16472	3.05208e-08	1
PRUNE	NM_001303229.1	0	1.5752	1.15507	3.09329e-08	0
HADHB	ENST00000494615.1	0	-0.812982	4.83122	3.09989e-08	0
ASL	ENST00000304874.13	0	-1.3123	2.4312	3.09989e-08	0
FGG	ENST00000404648.7	0	-1.33383	13.9849	3.10548e-08	0
MTHFD2L	ENST00000429335.5	0	-2.42603	1.29384	3.11104e-08	0
TPPP2	XM_017020966.1	0	-2.48829	0.653511	3.11947e-08	0
LSM2	ENST00000375661.5	0	0.949529	2.67148	3.20123e-08	0
P4HA2	XM_006714729.3	0	1.75083	1.95035	3.22387e-08	0
PTRH2	ENST00000409433.2	0	1.55477	2.00421	3.2289e-08	0
ITIH4	ENST00000485816.5	0	-1.82206	2.74543	3.2289e-08	0
UPK3A	ENST00000216211.8	0	3.80104	1.01293	3.299e-08	0
ANP32E	ENST00000583931.5	0	0.857486	4.92963	3.299e-08	0
COLEC10	NM_001324095.1	0	-2.72974	0.0157434	3.299e-08	0
SFXN5	Novel exon combination	0	-1.72417	2.24322	3.30481e-08	0
ASGR2	XM_006721524.2	0	-1.84488	3.85851	3.3076e-08	0
AGXT2	XM_005248337.2	0	-1.7438	5.05223	3.30839e-08	0
PRKDC	NM_001081640.1	0	1.78984	1.09378	3.33333e-08	0
PANK1	XM_017016333.1	0	-2.13801	1.22396	3.34688e-08	0
PLGLB1	ENST00000409310.6	0	-2.15189	3.56457	3.35848e-08	0
TP53BP2	NM_005426.2	0	1.05014	3.78727	3.36027e-08	0
ORC1	NM_004153.3	0	2.86067	-0.0281247	3.37516e-08	0
CDCA8	NM_018101.3	0	2.20161	0.366234	3.37516e-08	0
MPEG1	ENST00000361050.3	0	-1.15404	5.05394	3.38424e-08	0
NME5	NM_003551.2	0	-2.46631	0.903101	3.38898e-08	0
RANBP3L	NM_145000.4	0	-2.45914	2.2744	3.39088e-08	0
LCN2	ENST00000470902.5	0	3.20703	2.23887	3.43825e-08	0
DPH3	NM_206831.2	0	0.772678	5.4586	3.43825e-08	0
CYP2D6	ENST00000607853.6	0	-1.47149	4.98895	3.44339e-08	0
CDKN2A	ENST00000579755.1	0	2.54713	0.653085	3.44451e-08	0
UBXN2B	ENST00000399598.6	0	1.51762	0.811054	3.54899e-08	0
SNRPC	ENST00000244520.9	0	0.83473	4.87208	3.58604e-08	0
NSF	ENST00000398238.8	0	0.855704	3.48501	3.60074e-08	0
TRIM22	Novel exon length	0	-1.61973	1.51138	3.6467e-08	0
LANCL1	ENST00000450366.6	0	1.15246	3.63029	3.66152e-08	0
XAGE1B	ENST00000375613.7	0	4.64728	0.583493	3.68741e-08	0
TXK	ENST00000264316.8	0	-2.15296	0.419149	3.72578e-08	0																		Mg_chelatase	ATPase_2	AAA_24	NACHT	TsaE	1423
DECR1	XM_005250808.4	0	-1.20124	4.31272	3.76374e-08	0
STXBP6	XM_017021235.1	0	2.78691	0.533823	3.80222e-08	0
PON3	ENST00000451904.5	0	-1.62469	3.15932	3.82481e-08	0
CFHR3	ENST00000367425.8	0	-2.48441	8.15515	3.85209e-08	0
ISOC1	NM_016048.2	0	-0.973357	4.77378	3.8718e-08	0
CCL23	ENST00000610342.2	0	-2.80246	0.639862	3.87225e-08	0
USO1	NM_001290049.1	0	-0.880222	4.244	3.88302e-08	0
ACSM2A	ENST00000575690.5	0	-1.86838	3.87711	4.00762e-08	0
ID2	ENST00000234091.8	0	-1.26251	8.59595	4.01197e-08	0
SLC17A3	Novel exon length	0	-2.59084	0.839729	4.01633e-08	0
ACTG2	NM_001615.3	0	2.52336	2.63832	4.0258e-08	0
GANC	Novel exon	0	3.84542	0.843131	4.02978e-08	1
RMDN2	XM_017003474.1	0	-1.66112	0.819687	4.03379e-08	0
ANP32E	NM_001280559.1	0	1.12725	1.57118	4.03582e-08	0
NR0B2	NM_021969.2	0	-1.82458	4.26279	4.06383e-08	0
SH3YL1	NM_015677.3	0	-2.91443	0.78647	4.06555e-08	0
CMTM2	NM_144673.2	0	-2.67216	0.362766	4.08539e-08	0
MRPS14	NM_022100.2	0	0.687974	6.69079	4.10728e-08	0
CFB	ENST00000419920.2	0	-1.10931	7.12572	4.11527e-08	0
PROZ	XM_017020812.1	0	-2.58227	0.0914032	4.12656e-08	0
CFB	ENST00000419411.6	0	-1.07891	7.91844	4.12963e-08	0
C6orf62	ENST00000378119.8	0	0.87003	8.28647	4.12973e-08	0
CFB	ENST00000427888.2	0	-1.09151	7.91486	4.15727e-08	0
CAPN3	ENST00000561817.5	0	-2.78532	0.297409	4.18669e-08	0
MRPS21	ENST00000614145.4	0	0.801615	7.43278	4.24899e-08	0
EIF3E	NM_001568.2	0	1.2557	3.22978	4.29791e-08	0
ALAS1	ENST00000469224.5	0	-1.32045	3.03532	4.29791e-08	0
APOA1	ENST00000236850.4	0	-2.57911	11.8816	4.29791e-08	0
BCHE	ENST00000482958.1	0	-2.09086	2.83332	4.32175e-08	0
CA2	ENST00000522742.1	0	-1.73488	2.93679	4.36342e-08	0
CHCHD6	Novel exon combination	0	-2.95216	0.00654427	4.36342e-08	1
GREM2	Novel exon length	0	-2.63735	0.595254	4.38389e-08	0
GNPAT	NM_014236.3	0	0.989445	4.47374	4.38676e-08	0
DCXR	ENST00000306869.6	0	-1.88018	5.99672	4.44717e-08	0
GYS2	Novel exon length	0	-2.3165	1.60965	4.46488e-08	0
FMO2	XR_426768.3	0	-2.2904	2.41019	4.48554e-08	0
JUN	NM_002228.3	0	-1.45677	4.78479	4.48554e-08	0
CYP2D6	ENST00000615454.4	0	-1.5199	2.89528	4.53599e-08	0
PROSC	NM_007198.3	0	-0.944596	2.57595	4.56743e-08	0
KLHL23	ENST00000392647.6	0	1.79522	1.01349	4.59523e-08	0
RDH5	ENST00000547072.5	0	-2.29529	1.2923	4.59811e-08	0
ADH4	NM_001306172.1	0	-2.44537	6.49623	4.60325e-08	0
CASC5	ENST00000527044.5	0	2.79697	-0.0814167	4.63208e-08	0
ITIH1	NM_002215.3	0	-1.52119	7.73356	4.63401e-08	0
PKHD1	XM_011514680.2	0	-2.32368	2.43756	4.66311e-08	0
UPK3A	NM_001167574.1	0	3.92004	0.157106	4.72687e-08	0
MET	XM_006715990.2	0	4.50043	0.322576	4.76993e-08	1
NQO1	NM_001025434.1	0	3.61304	2.14425	4.77817e-08	0
KLHL12	XM_011509835.1	0	1.07467	2.3609	4.83384e-08	0
CYP2D6	ENST00000628592.1	0	-1.42862	3.99595	4.88431e-08	0
HLTF	NM_003071.3	0	1.29232	2.73338	4.88759e-08	0
RBMS3	XM_017006180.1	0	-1.39353	2.64576	4.90798e-08	0
SLC23A2	XM_011529416.2	0	-1.81146	4.24815	4.91087e-08	0
ACMSD	XM_017003326.1	0	-1.60171	3.03303	4.91087e-08	0
TRIM16	ENST00000578237.5	0	2.40438	0.93578	4.94569e-08	0
NKG7	ENST00000221978.9	0	-1.60362	3.9045	4.96453e-08	0
THYN1	ENST00000392594.7	0	-0.888154	4.94218	4.97773e-08	0
TMEM139	NM_001242775.2	0	-1.98738	0.957643	4.98216e-08	0
GFRA1	NM_005264.5	0	-1.97942	2.10322	5.04765e-08	0
TROAP	ENST00000550709.5	0	2.95472	-0.241145	5.08881e-08	0
SSX1	ENST00000376919.3	0	3.73419	-0.382078	5.13397e-08	0
TPD52L1	XM_017011237.1	0	-1.64129	1.25677	5.13397e-08	0
HAGH	ENST00000397356.7	0	-1.36035	2.82458	5.1481e-08	0
C6orf62	NM_030939.4	0	0.951635	5.40117	5.1863e-08	0
RNASE4	NM_194431.2	0	-1.59912	6.24505	5.20031e-08	0
PECR	NM_018441.5	0	-1.39528	2.73193	5.21172e-08	0
DDT	ENST00000626046.2	0	-1.05329	3.7833	5.21946e-08	0
NCSTN	ENST00000294785.9	0	1.03458	5.77168	5.21946e-08	0
TPT1	ENST00000379055.5	0	-0.879219	5.93715	5.26194e-08	0
SLC25A37	NM_001317812.1	0	-2.01294	0.133452	5.28465e-08	0
ANGPTL1	Novel exon	0	-3.46954	-0.512955	5.2965e-08	0
PCK1	Novel exon combination	0	-2.93093	5.2735	5.29718e-08	0
CTPS1	XR_001737003.1	0	-1.65243	1.0426	5.30426e-08	0
CMC1	Novel exon combination	0	-2.39555	0.393246	5.30426e-08	1
GC	XM_006714177.2	0	-1.19594	5.52369	5.33924e-08	0
PCDH24	ENST00000510636.5	0	-2.83223	0.143521	5.34855e-08	0
GPD1	ENST00000548814.1	0	-2.35362	0.632816	5.34941e-08	0
A1CF	NM_001198820.1	0	-0.921026	4.51371	5.36151e-08	0
C11orf96	ENST00000617612.1	0	-2.13029	2.59142	5.36151e-08	0
RCL1	NM_001286701.1	0	-2.17108	5.22483	5.39144e-08	0
CALU	ENST00000249364.8	0	0.891455	5.02024	5.4219e-08	0
EFTUD2	ENST00000426333.6	0	0.746165	4.68273	5.47787e-08	0
LSM2	ENST00000383391.4	0	0.892374	2.71307	5.48922e-08	0
RDH16	NM_001320108.1	0	-1.79648	2.94453	5.50629e-08	0
ZNF207	NM_001032293.2	0	1.06163	3.11935	5.51796e-08	0
RP11-59E19.1	Novel exon combination	1	-2.35786	1.8442	5.51796e-08	0
SEC14L2	NM_012429.4	0	-1.55168	3.73953	5.57513e-08	0
DHRS1	Novel exon combination	0	-1.47667	3.30257	5.69843e-08	0
CD163	ENST00000537044.1	0	-1.49443	3.15498	5.78694e-08	0
AURKB	XM_011524072.2	0	2.80525	0.138944	5.89708e-08	0
SMARCE1	ENST00000348513.11	0	0.681015	6.14296	5.92695e-08	0
PTS	ENST00000524931.1	0	-0.987199	2.71029	5.92695e-08	0
SFXN5	XM_011533196.2	0	-2.72582	-0.0393128	5.93633e-08	0
FBXW7	ENST00000296555.10	0	-2.97405	0.469872	5.96686e-08	0
C8orf33	ENST00000331434.6	0	1.10123	2.67364	5.98239e-08	0
CLYBL	XM_005254031.2	0	-2.14643	0.766337	6.03099e-08	0
MASP1	NM_001879.5	0	-1.50487	5.35025	6.05146e-08	0
SEC62	ENST00000487736.5	0	-0.791445	4.35189	6.05235e-08	0
SOSTDC1	XM_017011943.1	0	3.38032	0.987648	6.06446e-08	0
F11	NM_000128.3	0	-1.66597	4.36913	6.11735e-08	0
FAH	ENST00000561421.5	0	-1.18284	7.69683	6.14199e-08	0
TSC22D3	ENST00000372382.8	0	-2.40033	0.708557	6.17018e-08	0
PAGE4	ENST00000218068.6	0	5.17049	5.6303	6.20383e-08	0
UQCC2	NM_032340.3	0	0.789126	7.44028	6.20705e-08	0
GNGT1	Novel exon	0	5.84023	0.727959	6.20986e-08	0
SPAG5	Novel exon combination	2	2.41369	0.181861	6.2102e-08	0
TARBP1	XR_001737379.1	0	1.32803	2.02707	6.24392e-08	0
PRRC1	ENST00000296666.12	0	0.885406	5.32953	6.30429e-08	0
CYFIP2	XM_011534516.2	0	-1.95054	0.454216	6.35005e-08	0
LIPG	ENST00000261292.8	0	-1.41519	2.57686	6.41764e-08	0
TRPM8	ENST00000444298.5	0	-1.82489	1.87137	6.4251e-08	0
ABCB4	ENST00000265723.8	0	-1.38651	4.2419	6.51682e-08	0
RPS24	ENST00000465692.2	0	1.28348	5.2379	6.5337e-08	0
FLVCR1	ENST00000366971.8	0	1.64107	1.85034	6.5337e-08	0
SLC22A10	XM_017017699.1	0	-1.84189	2.68894	6.59979e-08	0
DAP3	NM_001199849.1	0	0.829379	4.84573	6.64125e-08	0
CBR4	NM_032783.4	0	-1.15716	4.40679	6.67884e-08	0
CYP4A22	XR_001737122.1	0	-1.80373	2.55856	6.68571e-08	0
HSPA13	NM_006948.4	0	0.928282	4.63432	6.6984e-08	0
ACSM2A	NM_001308954.1	0	-1.90472	3.94983	6.73685e-08	0
PLG	NM_000301.3	0	-1.79699	9.66239	6.74187e-08	0
CCT6A	ENST00000275603.8	0	0.785116	5.8085	6.74333e-08	0
SLC7A2	ENST00000470360.5	0	-1.64457	3.07273	6.77894e-08	0
SEC62	ENST00000337002.8	0	-0.699557	8.64091	6.78981e-08	0
LYPLAL1	NM_001300770.1	0	0.88914	3.77422	6.84507e-08	0
TRIM16	ENST00000580110.5	0	3.94834	0.14795	6.87383e-08	0
CXorf36	ENST00000377934.4	0	2.10407	0.622133	6.887e-08	0
ARHGEF39	ENST00000490638.5	0	2.88219	-0.167499	6.90619e-08	0
GBA	Novel exon combination	1	1.83481	1.34378	6.90619e-08	0
LAMA3	ENST00000269217.10	0	2.24588	1.47931	6.90619e-08	0
DCN	NM_133503.3	0	-3.22395	7.07763	6.91219e-08	0
CFDP1	Novel exon	0	3.23004	2.02581	6.93398e-08	1
LYPD8	Novel exon	0	5.69565	0.577313	6.96456e-08	0																		AAA_5	AAA_14	78
CYP8B1	NM_004391.2	0	-3.07831	8.09488	6.96476e-08	0
CAT	NM_001752.3	0	-1.07706	4.50877	7.02835e-08	0
RD3L	ENST00000557640.1	0	-3.20367	-0.432191	7.06568e-08	0
ANTXR2	ENST00000403729.6	0	-1.19566	2.14652	7.08631e-08	0
RABIF	NM_002871.4	0	0.889665	3.57211	7.12752e-08	0
PINK1	ENST00000321556.4	0	-0.986354	3.33782	7.15486e-08	0
MS4A6A	NM_152852.2	0	-1.60055	6.50979	7.18537e-08	0
CTSW	ENST00000307886.7	0	-1.47872	2.60747	7.20759e-08	0
NUSAP1	NM_001301136.1	0	2.90657	-0.0889669	7.21027e-08	0
SLC39A10	XM_011511506.2	0	1.49182	1.06114	7.2313e-08	0
CYP26A1	ENST00000371531.5	0	-2.7955	0.530835	7.24225e-08	0
TARDBP	NM_007375.3	0	0.764978	5.1043	7.27311e-08	0
AURKB	NM_001256834.2	0	2.98132	-0.148961	7.2753e-08	0
HGD	XM_017006277.1	0	-1.41688	4.77908	7.3136e-08	0
ORM1	NM_000607.2	0	-1.38914	12.9083	7.46768e-08	0
GSN	XR_001746283.1	0	-2.72597	1.62436	7.51699e-08	0
LAGE3	ENST00000357360.4	0	1.37622	3.42691	7.51989e-08	0
UCK2	NM_012474.4	0	1.67658	1.14268	7.59103e-08	0
MTRNR2L12	ENST00000600213.3	0	-1.04106	3.15081	7.62046e-08	0
DCXR	ENST00000579334.5	0	-1.86257	7.24283	7.62418e-08	0
FRMD4B	Novel exon length	0	-1.93361	0.88309	7.63374e-08	0
PRPF3	ENST00000324862.6	0	1.22458	1.56319	7.6659e-08	0
CYP2C19	Novel exon length	0	-3.94018	0.215708	7.70832e-08	0
IL20RB	ENST00000329582.8	0	-3.3186	1.11666	7.71407e-08	0
SNX16	NM_022133.3	0	1.36938	1.15366	7.756e-08	0
PTS	ENST00000280362.7	0	-0.791897	6.05281	7.77487e-08	0
MAOB	XM_017029523.1	0	-0.946838	5.14029	7.77717e-08	0
ACADM	NM_001286043.1	0	-1.05647	3.49381	7.79215e-08	0
IL18	ENST00000280357.11	0	-1.92965	1.55728	7.80986e-08	0
HSD17B6	XM_005269207.1	0	-1.478	7.62437	7.82177e-08	0
SYPL1	NM_182715.2	0	0.769679	6.52225	7.82177e-08	0
PFDN4	ENST00000371419.6	0	0.766645	5.63723	7.84702e-08	0
C8A	XM_011542079.2	0	-1.17166	4.07929	7.86702e-08	0
CFI	XM_005262976.1	0	-1.37383	5.80186	7.88102e-08	0
TNS3	XM_011515479.2	0	-1.20703	3.18259	7.89273e-08	0
HGF	ENST00000643024.1	0	-2.44022	0.786929	7.91107e-08	0
KIF23	XM_005254796.2	0	3.0255	-0.497611	7.95918e-08	0
PRIM2	NM_000947.4	0	1.49819	1.48678	8.24387e-08	0
AMDHD1	ENST00000266736.6	0	-1.27572	4.4859	8.25628e-08	0
ELF1	XM_005266277.3	0	-0.984001	2.90603	8.3056e-08	0
PDZK1	NM_002614.4	0	1.07297	6.73999	8.31354e-08	0
LSM2	ENST00000432122.2	0	0.971508	2.71289	8.52916e-08	0
TPT1	ENST00000530705.5	0	-0.827523	10.0374	8.54945e-08	0
ACAD11	NR_132426.1	0	-0.972751	5.11361	8.54945e-08	0
KIF20B	ENST00000260753.8	0	1.40354	1.17265	8.57273e-08	0
TULP3	NM_003324.4	0	1.04846	2.90894	8.58756e-08	0
KLRF1	NM_016523.2	0	-2.99351	-0.690885	8.66496e-08	0
NUDCD3	ENST00000355451.7	0	0.8408	4.47791	8.74744e-08	0
PPP2CB	ENST00000221138.8	0	-0.920254	4.5758	8.84974e-08	0
ACADL	XM_005246517.4	0	-2.01152	2.57427	8.89591e-08	0
KRT19	NM_002276.4	0	-3.03081	0.559972	8.98034e-08	0
PPP1R1A	NM_006741.3	0	-1.99801	2.87038	8.98034e-08	0
THRSP	ENST00000281030.2	0	-2.78915	0.786447	9.01385e-08	0
CRIP3	Novel exon length	0	3.12892	-0.352721	9.01789e-08	0
PLD1	XM_005247533.2	0	-1.7251	3.13359	9.06219e-08	0
ABCD3	XM_017001952.1	0	-0.859303	4.53138	9.08526e-08	0
FOS	ENST00000303562.8	0	-2.68652	2.04446	9.11899e-08	0
PPCS	ENST00000372556.3	0	-0.906802	6.14876	9.15239e-08	0
ADH6	ENST00000237653.11	0	-1.81974	4.4925	9.18652e-08	0
HAX1	ENST00000328703.11	0	0.744166	6.89587	9.18707e-08	0
SH3YL1	NM_001159597.2	0	-2.2397	2.09105	9.19854e-08	0
PROS1	NM_001314077.1	0	-1.14937	5.79655	9.20047e-08	0
RDH5	NM_002905.3	0	-2.28728	0.3631	9.34704e-08	0
HMGCL	NM_000191.2	0	-1.19109	8.247	9.34704e-08	0
SERPING1	ENST00000378324.6	0	-1.13683	5.81714	9.36496e-08	0
MFAP4	NM_001198695.1	0	-2.85774	3.94354	9.37329e-08	0
LARP1B	ENST00000326639.10	0	-1.19973	2.35755	9.38247e-08	0
MCM4	NM_005914.3	0	1.40777	3.24754	9.43744e-08	0
MEP1A	NM_005588.2	0	5.55729	0.803066	9.45224e-08	0
INTS10	XM_017013607.1	0	-1.25742	1.2948	9.4636e-08	0
SGO2	NM_152524.5	0	1.87553	0.627921	9.48907e-08	0
CDCA5	ENST00000275517.7	0	2.75894	-0.0435315	9.51238e-08	0
TKT	XM_011534055.1	0	1.72343	1.44701	9.52136e-08	0
SUV39H2	ENST00000378331.5	0	1.38262	1.65275	9.52157e-08	0
NCAPG2	NM_017760.6	0	1.50909	1.60094	9.61079e-08	0
C5orf34	XM_017009445.1	0	1.99817	0.251249	9.71141e-08	0
CTPS1	XR_001737004.1	0	-1.20926	3.1037	9.73602e-08	0
VMO1	NM_001144939.1	0	-2.43974	-0.123409	9.7635e-08	0
TOR1AIP1	ENST00000435319.8	0	1.26273	3.34297	9.7635e-08	0
CSE1L	NM_001316.3	0	0.742272	3.25689	9.77192e-08	0
CD160	Novel exon combination	0	-2.35044	0.309571	9.82025e-08	0
MTTP	ENST00000511045.5	0	-1.20626	4.46763	9.91288e-08	0
CCDC150	ENST00000448409.5	0	-1.78266	1.2405	9.95906e-08	0
FANCB	XR_001755672.1	0	2.34842	0.259504	9.9844e-08	0
TMEM209	XM_005250655.1	0	0.770307	2.79392	1.00246e-07	0
UPB1	ENST00000415388.5	0	-1.20927	2.84705	1.00295e-07	0
RFPL1	XM_017028902.1	0	-3.07311	-0.233576	1.00547e-07	0
RPP40	ENST00000380051.6	0	0.961745	3.88545	1.01208e-07	0
EFCAB2	XM_011544301.1	0	1.96055	0.505143	1.0136e-07	0
SEC24B	NM_001300813.2	0	-1.0026	3.21615	1.02461e-07	0
FAM229B	NM_001033564.2	0	-1.44228	4.27212	1.03037e-07	0
DMGDH	XM_006714597.2	0	-1.10753	3.28709	1.04323e-07	0
LYRM5	ENST00000557540.6	0	-1.08541	3.37817	1.04323e-07	0
ABLIM3	NM_001301015.1	0	-1.54633	2.99484	1.04748e-07	0
RBP5	XM_017020002.1	0	-1.51318	3.09261	1.05287e-07	0
TRIM22	NM_006074.4	0	-1.32089	4.57532	1.06178e-07	0
FAM45A	NM_207009.3	0	0.925417	3.46959	1.06541e-07	0
CHEK2	ENST00000328354.10	0	1.58896	1.4201	1.07957e-07	0
DAXX	ENST00000445009.6	0	0.803821	3.83301	1.09159e-07	0
XRCC5	Novel exon combination	0	-2.62305	3.87222	1.09767e-07	0
LEO1	ENST00000299601.9	0	0.720146	5.11172	1.10458e-07	0
SERPING1	ENST00000278407.8	0	-1.16238	11.7008	1.11216e-07	0
GABRR3	ENST00000621172.4	0	3.35138	-0.0643558	1.11223e-07	0
GTF2E1	NM_005513.2	0	1.09966	2.98173	1.11878e-07	0
SEC62	ENST00000480708.5	0	-0.669002	7.6511	1.12482e-07	0
HSD17B2	ENST00000199936.8	0	-1.77338	8.01483	1.13802e-07	0
SDHA	ENST00000511810.5	0	-0.947623	4.15774	1.14031e-07	0
HIST1H3B	Novel exon	0	3.53001	0.706226	1.15073e-07	0
STAU2	ENST00000524300.5	0	1.2298	2.38205	1.16863e-07	0
NDRG3	NM_032013.3	0	1.18957	2.48789	1.17314e-07	0
TMEM154	ENST00000304385.7	0	-1.89894	1.87318	1.18041e-07	0
PECR	XR_001738847.1	0	-1.17815	2.96204	1.18487e-07	0
SCNM1	NR_037937.1	0	1.44776	1.04939	1.18586e-07	0
HNRNPC	NM_031314.2	0	0.842682	4.21216	1.19236e-07	0
FOLH1	XM_017017432.1	0	-1.41315	2.90808	1.2088e-07	0
SLC9B2	XM_006714085.2	0	-1.09298	4.09585	1.2088e-07	0
ADIRF	ENST00000372013.7	0	-1.87757	2.55515	1.21585e-07	0
LSM2	NM_021177.4	0	0.80443	3.16497	1.21711e-07	0
TBX15	Novel exon combination	0	-2.7511	3.99004	1.23804e-07	0
METTL2A	ENST00000311506.9	0	0.781109	4.40532	1.23804e-07	0
LEAP2	NM_052971.2	0	-1.5614	8.75327	1.24349e-07	0
CDC7	NM_003503.3	0	1.93948	1.12497	1.24349e-07	0
PHYHIPL	XM_017016783.1	0	2.63549	-0.0183817	1.24997e-07	0
PPIL1	ENST00000373699.5	0	0.835801	4.75726	1.25524e-07	0
ELOC	ENST00000622804.1	0	0.811258	3.92199	1.256e-07	0
PPP1R1A	XM_006719471.3	0	-1.90677	1.5907	1.26331e-07	0
KRTCAP2	ENST00000487350.5	0	0.766102	4.84182	1.26619e-07	0
AFM	Novel exon	0	-2.2312	7.11747	1.26985e-07	0
RGS5	ENST00000618415.4	0	1.49333	1.80382	1.27886e-07	0
SLC38A6	Novel exon combination	1	1.93877	1.36235	1.29174e-07	0
BCHE	ENST00000264381.7	0	-2.25799	6.92594	1.29864e-07	0
EMP2	XM_006720864.3	0	-1.32232	4.66716	1.30552e-07	1
MAP2	XM_011511190.1	0	3.08484	-0.605496	1.30891e-07	0
UBD	ENST00000414436.2	0	2.14336	3.33565	1.31008e-07	0
HGF	NM_001010934.2	0	-2.53596	0.635151	1.31597e-07	0
ITGA9	ENST00000264741.9	0	-1.92822	0.810244	1.31757e-07	0
COCH	ENST00000216361.9	0	3.34307	0.020503	1.32073e-07	0
COX7B2	XM_011513631.2	0	5.49877	0.418086	1.32263e-07	0
CENPQ	ENST00000335783.3	0	1.40688	1.7538	1.32357e-07	0
EPHX2	XM_017013200.1	0	-1.46736	1.80423	1.32357e-07	0
ENKD1	ENST00000243878.8	0	-2.61414	0.124326	1.34046e-07	0
TUBB	ENST00000419792.6	0	0.967127	5.47028	1.34658e-07	0
OXER1	NM_148962.4	0	-2.16527	0.346108	1.34848e-07	0
PDCD10	ENST00000497056.6	0	0.7708	5.19909	1.35903e-07	0
TST	ENST00000403892.7	0	-0.962964	5.09672	1.36477e-07	0
MBL2	XM_006717861.3	0	-1.44133	5.96327	1.36609e-07	0
RBP1	ENST00000619087.4	0	-2.39444	5.62474	1.36842e-07	0
UGGT1	NR_027671.2	0	1.21116	2.78723	1.36961e-07	0
SEC14L2	ENST00000615189.4	0	-1.32068	3.19241	1.37512e-07	0
GLMP	ENST00000614643.4	0	0.983231	3.2961	1.37512e-07	0
ATAD2	XM_011516994.2	0	1.55394	1.55895	1.37512e-07	0
FBXL5	Novel exon combination	0	2.05661	0.705984	1.38224e-07	1
UFD1L	ENST00000263202.14	0	0.663291	5.64451	1.38224e-07	0
RPN2	ENST00000237530.10	0	0.85099	7.68676	1.38647e-07	0
DDT	ENST00000404092.5	0	-1.02527	3.82246	1.38972e-07	0
GSTM2	NM_000848.3	0	-1.57629	2.29785	1.39188e-07	0
ATIC	ENST00000236959.13	0	0.880717	4.44077	1.39593e-07	0
OLA1	ENST00000284719.7	0	0.856807	5.21824	1.40056e-07	0
HMGB2	NM_001130688.1	0	1.54181	1.98294	1.40056e-07	0
MS4A7	NM_021201.4	0	-1.37065	3.6833	1.40629e-07	0
LDHD	NM_153486.3	0	-2.15306	0.302159	1.41642e-07	0
DHODH	Novel exon	1	-3.137	0.357208	1.42282e-07	0
NCAPH	ENST00000455200.5	0	2.62085	0.0109966	1.42355e-07	0
LYRM5	NM_001001660.2	0	-0.975616	6.94199	1.42684e-07	0
CYP2J2	ENST00000492633.5	0	-1.31446	2.56004	1.42684e-07	0
PLGLB1	Novel exon length	0	-1.86734	2.5863	1.43569e-07	0
NAV3	ENST00000644176.1	0	4.21462	0.506898	1.45266e-07	0
HSD17B2	NM_002153.2	0	-2.00904	3.17126	1.45266e-07	0
NSL1	NM_015471.3	0	0.688122	5.12536	1.45809e-07	0
SDHA	NM_004168.3	0	-0.890614	3.63615	1.45836e-07	0
FN1	NM_001306130.1	0	-1.38312	6.65731	1.46084e-07	1
DRG2	ENST00000579224.5	0	-2.11096	0.256291	1.49723e-07	1
SERPINI1	ENST00000446050.6	0	1.51848	3.19823	1.49802e-07	0
FLAD1	NM_001184891.1	0	1.80789	1.04892	1.50506e-07	0
CYP3A43	ENST00000481362.5	0	-2.23617	4.23195	1.50887e-07	0
PLA2G12A	NM_030821.4	0	-0.884342	3.47132	1.51801e-07	0
HAAO	XM_011532729.2	0	-1.31951	2.60584	1.52348e-07	0
CLU	Novel exon combination	0	-1.49833	5.63664	1.52348e-07	0
CIART	NM_001300839.1	0	1.74396	2.38202	1.52859e-07	0
TARBP1	XR_001737377.1	0	1.46495	1.03591	1.53219e-07	0
COL2A1	XM_017018831.1	0	4.49863	0.680464	1.54468e-07	0
EIF4A2	ENST00000425053.5	0	0.686121	5.15366	1.54701e-07	1
CDC37L1	NM_017913.3	0	-1.36444	2.32204	1.56e-07	0
C12orf73	XM_017019917.1	0	1.51259	0.837972	1.56683e-07	0
ISX	ENST00000308700.6	0	3.8488	0.310722	1.57439e-07	0
SCP2	NM_001193617.1	0	-1.74132	2.65224	1.57439e-07	0
SERPINA1	ENST00000614317.3	0	-1.15884	10.5242	1.58042e-07	0
CS	NM_004077.2	0	1.02021	4.91119	1.58668e-07	0
LEPR	ENST00000371059.7	0	-1.96172	4.69637	1.58668e-07	0
PRKAA2	XR_001737290.1	0	2.50903	0.0612228	1.58845e-07	0
SLC39A14	XM_017013293.1	0	-1.46206	2.02064	1.61814e-07	0
GBP7	ENST00000294671.2	0	-2.1158	6.43442	1.62863e-07	0
NXPE3	ENST00000477909.5	0	-2.07829	0.316062	1.63138e-07	0
COX7A1	ENST00000292907.7	0	-1.22348	4.6315	1.64933e-07	0
DDX19B	ENST00000288071.10	0	-0.934308	2.71739	1.65686e-07	0
ARHGAP15	XR_001738850.1	0	-1.26275	2.89622	1.65707e-07	0
COX10	ENST00000429152.6	0	-1.3683	1.99493	1.65881e-07	0
CTSL	XM_005251716.3	0	-0.966277	5.91014	1.66181e-07	0
SLC9A7	Novel exon length	0	-2.89003	-0.101355	1.67545e-07	0
RNF152	ENST00000619552.1	0	-1.30353	2.21864	1.67545e-07	0
CEP152	XR_001751153.1	0	1.43432	1.51005	1.68484e-07	0
TPRKB	XM_011532879.2	0	1.56976	1.04109	1.68484e-07	0
SKAP1	Novel exon combination	0	-2.52348	-0.218271	1.69414e-07	0
HSD17B10	NM_004493.2	0	-0.843653	5.03186	1.69414e-07	0
DNAJC25	Novel exon	0	-3.33717	-0.533284	1.6964e-07	0
SFR1	ENST00000369727.3	0	1.18418	1.8889	1.70692e-07	0
GLYAT	Novel exon combination	0	-2.3887	2.37703	1.70861e-07	0
FDPS	NM_001135822.1	0	1.26739	7.0812	1.70861e-07	0
SLCO4C1	ENST00000310954.6	0	-2.61892	1.09929	1.72481e-07	0
HMGXB4	ENST00000418170.5	0	0.883364	2.93176	1.7255e-07	0
CRYL1	ENST00000644153.1	0	-1.04828	3.59882	1.72808e-07	0
TUBA1C	ENST00000301072.10	0	0.86194	4.96235	1.72808e-07	0
LONP2	ENST00000535754.5	0	-1.21706	2.90224	1.72899e-07	0
ESR1	ENST00000440973.5	0	-2.67898	-0.0379758	1.73943e-07	0
CYP1A1	NM_000499.4	0	-2.84225	1.7899	1.74013e-07	0
MEA1	NM_001318942.1	0	0.714275	5.53475	1.74246e-07	0
RGN	NM_001282848.1	0	-1.4119	1.94172	1.75084e-07	0
TGM3	ENST00000381458.5	0	5.28109	0.219404	1.75943e-07	0
RMDN2	NM_001170791.2	0	-1.08448	3.6249	1.77464e-07	0
LAMA3	ENST00000399516.7	0	2.41199	0.201954	1.77821e-07	0
CSE1L	ENST00000262982.2	0	0.669936	4.91195	1.79713e-07	0
SEC23B	NM_032985.4	0	1.10428	3.48204	1.81446e-07	0
NTN4	ENST00000343702.8	0	-1.44763	1.99928	1.82867e-07	0
DPYS	ENST00000351513.6	0	-1.31678	5.56873	1.83071e-07	0
LEAP2	ENST00000296877.2	0	-1.49906	8.61655	1.83852e-07	0
CKLF	ENST00000264001.8	0	0.833203	4.78155	1.86593e-07	0
ABHD4	XM_005267986.4	0	1.59346	1.04753	1.87437e-07	0
CTBS	ENST00000370630.5	0	-1.02926	3.30432	1.88483e-07	0
NSMCE2	XM_011516974.2	0	1.48158	1.39178	1.8858e-07	0
FCGRT	NM_001136019.2	0	-1.18874	2.22064	1.89719e-07	0
SLC27A2	ENST00000267842.9	0	-1.49525	5.81197	1.89719e-07	0
SETDB1	XM_005245641.3	0	0.800515	2.9259	1.89945e-07	0
SRP9	NM_001130440.1	0	0.775341	5.9255	1.90661e-07	0
CSAD	XM_011538446.2	0	-1.39075	2.42443	1.90743e-07	0
SLC2A2	NM_000340.1	0	-0.972219	7.21275	1.91598e-07	0
CENPN	NM_001100624.2	0	2.09016	0.326589	1.91729e-07	0
HGF	ENST00000465234.2	0	-2.63802	0.0991475	1.92457e-07	0
UPB1	XM_011530222.2	0	-1.07343	3.92769	1.92457e-07	0
HSP90AB1	ENST00000371646.9	0	0.951374	5.1586	1.93388e-07	0
TUBB	ENST00000422650.6	0	0.98154	5.47804	1.94503e-07	0
CTNNA1	NM_001903.4	0	0.969992	6.14124	1.95351e-07	0
SMPX	ENST00000379494.3	0	3.23155	0.493993	1.98153e-07	0
CALU	NM_001219.4	0	0.825297	5.25927	1.98175e-07	0
CST7	ENST00000480798.1	0	-1.69654	1.96326	1.98175e-07	0
PLCB1	ENST00000378641.7	0	1.90249	1.54738	1.98417e-07	0
ANXA8	NM_001040084.2	0	-2.80953	0.245189	2.0119e-07	0
TXNRD1	ENST00000526691.5	0	1.99848	1.05313	2.01584e-07	0
SMC3	ENST00000361804.4	0	0.724567	3.96044	2.01584e-07	0
FAH	ENST00000539156.5	0	-1.07995	4.85921	2.01827e-07	0
ASL	ENST00000395332.7	0	-1.19459	2.94796	2.02026e-07	0
PRKAG2	NM_016203.3	0	-1.28637	2.53231	2.02041e-07	0
PLPPR1	ENST00000374874.7	0	1.89558	0.992611	2.02876e-07	0
MYOM2	Novel exon combination	1	-2.46767	0.327956	2.03029e-07	0
TENM1	XM_017029209.1	0	-2.37913	0.650013	2.03643e-07	0
ALDH3A1	ENST00000494157.6	0	3.66921	-0.199299	2.03893e-07	0
HTATIP2	ENST00000451739.6	0	0.943999	4.8059	2.0517e-07	0
CYP4X1	ENST00000371901.3	0	-1.68703	1.58069	2.07123e-07	0
CFDP1	ENST00000570103.5	0	-1.06242	4.06822	2.07536e-07	1
RSPO3	NM_032784.4	0	-2.65234	-0.192058	2.08199e-07	0
COPA	NM_001098398.1	0	0.675289	5.70402	2.08386e-07	0
GJA5	XM_005272951.4	0	2.89705	-0.0386715	2.10637e-07	0
NDUFB10	ENST00000268668.10	0	-0.835027	5.24993	2.10637e-07	0
TMIGD3	NM_020683.6	0	-2.289	1.81016	2.11987e-07	0
SGO1	NM_001199251.2	0	2.50306	-0.190971	2.12173e-07	0
RIOK1	ENST00000379834.6	0	0.761923	4.63336	2.12846e-07	0
MIA2	ENST00000341749.7	0	-1.17338	2.51843	2.13716e-07	0
GGH	XM_011517623.2	0	1.88463	1.39878	2.15954e-07	0
NR1I2	ENST00000393716.6	0	-1.74913	2.8448	2.19164e-07	0
ZNF207	NM_001098507.1	0	0.797648	4.00556	2.20246e-07	0
BLVRA	NM_001253823.1	0	1.16081	3.54129	2.20246e-07	0
RBBP5	NM_001193272.1	0	1.46134	1.2916	2.20592e-07	0
PCBD1	NM_001289797.1	0	-1.07005	5.52412	2.20625e-07	0
SLC38A9	ENST00000396865.6	0	0.867596	3.40305	2.20625e-07	0
PIR	NM_001018109.2	0	1.18015	5.26494	2.2208e-07	0
ACMSD	NM_138326.2	0	-1.98667	1.81303	2.22684e-07	0
MEA1	ENST00000642555.1	0	0.688085	5.71541	2.22684e-07	0
FDPS	ENST00000611010.4	0	1.27861	3.74023	2.2271e-07	0
COX4I2	ENST00000376075.3	0	2.38337	0.242404	2.2271e-07	0
ARL17A	NM_001113738.1	0	0.883057	2.70524	2.23711e-07	0
[truncated: 7,935 more rows]
[truncated: 1 more columns]
