# Supplementary material for: Comprehensive analysis of full-length transcripts reveals novel splicing abnormalities and oncogenic transcripts in liver cancer
Source: PLoS Genet. 2022 Aug 4;18(8):e1010342. doi: 10.1371/journal.pgen.1010342 (PMC9380957; doi:10.1371/journal.pgen.1010342)
Supplement: S5 Data — (XLSX) [file pgen.1010342.s035.xlsx]

## Sheet: Sheet3
S5 Data. Significantly enriched reactome pathways of genes with up- or down-regulated DETs
Genes with up-regulated DETs							Genes with down-regulated DETs
Pathway name	Entities found	Entities total	Entities ratio	Entities pValue	Entities FDR		Pathway name	Entities found	Entities total	Entities ratio	Entities pValue	Entities FDR
M Phase	183	416	0.0282589	1.11022e-16	5.67324e-14		Interferon gamma signaling	94	250	0.0172153	9.91253e-10	2.02315e-06
Cell Cycle, Mitotic	267	596	0.0404864	1.11022e-16	5.67324e-14		Nuclear Receptor transcription pathway	43	86	0.00592205	2.48556e-08	2.53527e-05
Cell Cycle	323	734	0.0498607	1.11022e-16	5.67324e-14		Interferon alpha/beta signaling	72	188	0.0129459	4.32978e-08	2.94425e-05
Cell Cycle Checkpoints	154	280	0.0190204	1.11022e-16	5.67324e-14		Peroxisomal protein import	35	67	0.00461369	1.74061e-07	8.08223e-05
Mitotic Metaphase and Anaphase	124	250	0.0169825	2.22045e-16	7.54952e-14		Interferon Signaling	122	394	0.0271312	1.98094e-07	8.08223e-05
Mitotic Anaphase	124	249	0.0169146	2.22045e-16	7.54952e-14		Endosomal/Vacuolar pathway	39	82	0.00564661	3.68693e-07	0.000125356
Separation of Sister Chromatids	104	195	0.0132464	7.77156e-16	2.2693e-13		Formation of Fibrin Clot (Clotting Cascade)	24	43	0.00296102	4.76262e-06	0.00138592
Mitotic Spindle Checkpoint	72	111	0.00754025	2.33147e-15	5.94524e-13		Cytokine Signaling in Immune system	270	1092	0.0751963	6.58475e-06	0.00167911
Mitotic Prometaphase	106	211	0.0143333	1.70974e-14	3.88112e-12		Interleukin-10 signaling	36	86	0.00592205	1.57319e-05	0.00327611
Amplification of signal from the kinetochores	63	94	0.00638544	3.11973e-14	5.77149e-12		Platelet degranulation	50	137	0.00943396	1.60594e-05	0.00327611
Amplification of signal from unattached kinetochores via a MAD2 inhibitory signal	63	94	0.00638544	3.11973e-14	5.77149e-12		Response to elevated platelet cytosolic Ca2+	51	144	0.00991599	2.84856e-05	0.00526984
Resolution of Sister Chromatid Cohesion	75	134	0.00910264	8.31557e-13	1.41365e-10		Protein localization	57	170	0.0117064	4.41922e-05	0.00751267
EML4 and NUDC in mitotic spindle formation	69	121	0.00821955	2.97373e-12	4.66876e-10		Antigen Presentation: Folding, assembly and peptide loading of class I MHC	39	102	0.00702383	5.00932e-05	0.00786463
G2/M Checkpoints	76	154	0.0104612	1.81216e-10	2.64576e-08		Intrinsic Pathway of Fibrin Clot Formation	16	26	0.00179039	5.66629e-05	0.00821612
Mitotic G1 phase and G1/S transition	82	173	0.0117519	2.292e-10	3.11713e-08		Chemokine receptors bind chemokines	25	57	0.00392508	0.000144994	0.0197192
G1/S Transition	73	150	0.0101895	7.33244e-10	9.3122e-08		Terminal pathway of complement	8	8	0.000550888	0.000179979	0.0228573
RHO GTPases Activate Formins	70	149	0.0101216	6.45998e-09	7.75197e-07
DNA Replication	67	142	0.00964608	1.14643e-08	1.21338e-06
Synthesis of DNA	64	133	0.00903471	1.18958e-08	1.21338e-06
Metabolism of RNA	246	782	0.0531214	1.38036e-08	1.33894e-06
DNA Repair	134	369	0.0250662	2.02699e-08	1.86483e-06
S Phase	78	180	0.0122274	2.63467e-08	2.31851e-06
Switching of origins to a post-replicative state	47	93	0.00631751	2.54081e-07	2.05806e-05
Homology Directed Repair	59	130	0.00883092	2.89889e-07	2.26113e-05
Activation of APC/C and APC/C:Cdc20 mediated degradation of mitotic proteins	41	77	0.00523062	3.94495e-07	2.95871e-05
Chromosome Maintenance	61	138	0.00937436	4.34022e-07	3.06809e-05
Regulation of mitotic cell cycle	46	92	0.00624958	4.5119e-07	3.06809e-05
APC/C-mediated degradation of cell cycle proteins	46	92	0.00624958	4.5119e-07	3.06809e-05
DNA Double-Strand Break Repair	70	168	0.0114123	5.31149e-07	3.45247e-05
G2/M Transition	83	212	0.0144012	5.90901e-07	3.72268e-05
APC/C:Cdc20 mediated degradation of mitotic proteins	40	76	0.00516269	7.18878e-07	4.38515e-05
Nucleosome assembly	32	54	0.00366823	8.00398e-07	4.64231e-05
Deposition of new CENPA-containing nucleosomes at the centromere	32	54	0.00366823	8.00398e-07	4.64231e-05
Mitotic G2-G2/M phases	83	214	0.0145371	8.45993e-07	4.73756e-05
Processing of Capped Intron-Containing Pre-mRNA	95	256	0.0173901	9.20722e-07	5.06397e-05
RHO GTPase Effectors	115	328	0.0222811	1.04772e-06	5.55293e-05
HDR through Homologous Recombination (HRR) or Single Strand Annealing (SSA)	55	124	0.00842334	1.4057e-06	7.30963e-05
APC:Cdc20 mediated degradation of cell cycle proteins prior to satisfation of the cell cycle checkpoint	38	74	0.00502683	2.35021e-06	0.00011986
Regulation of APC/C activators between G1/S and early anaphase	41	83	0.0056382	2.4526e-06	0.000120177
Homologous DNA Pairing and Strand Exchange	27	44	0.00298893	2.97935e-06	0.000143009
Cdc20:Phospho-APC/C mediated degradation of Cyclin A	37	73	0.0049589	4.21422e-06	0.000198069
APC/C:Cdh1 mediated degradation of Cdc20 and other APC/C:Cdh1 targeted proteins in late mitosis/early G1	37	74	0.00502683	5.66575e-06	0.000260624
G1/S-Specific Transcription	26	43	0.002921	5.79326e-06	0.000260697
mRNA Splicing - Major Pathway	71	185	0.0125671	7.08383e-06	0.000311688
HDR through Homologous Recombination (HRR)	36	72	0.00489097	7.51203e-06	0.000323017
DNA Replication Pre-Initiation	41	88	0.00597785	9.54432e-06	0.000400861
Orc1 removal from chromatin	36	73	0.0049589	1.00331e-05	0.000401325
Major pathway of rRNA processing in the nucleolus and cytosol	71	189	0.0128388	1.39848e-05	0.00055939
G2/M DNA damage checkpoint	38	81	0.00550234	1.70577e-05	0.000649176
CDK-mediated phosphorylation and removal of Cdc6	36	75	0.00509476	1.75453e-05	0.000649176
Presynaptic phase of homologous DNA pairing and strand exchange	24	41	0.00278514	2.15714e-05	0.00079814
rRNA processing in the nucleus and cytosol	75	207	0.0140615	2.63075e-05	0.00094707
Activation of ATR in response to replication stress	23	39	0.00264928	2.82693e-05	0.000989426
Assembly of the pre-replicative complex	33	68	0.00461925	3.10769e-05	0.00105662
APC/C:Cdc20 mediated degradation of Securin	33	68	0.00461925	3.10769e-05	0.00105662
mRNA Splicing	71	196	0.0133143	4.26667e-05	0.00145067
DNA strand elongation	22	38	0.00258135	5.42955e-05	0.00173746
Processing of DNA double-strand break ends	39	90	0.00611372	7.10251e-05	0.00221294
Resolution of D-loop Structures through Holliday Junction Intermediates	21	36	0.00244549	7.13853e-05	0.00221294
Regulation of expression of SLITs and ROBOs	66	183	0.0124312	8.76088e-05	0.00271587
Resolution of D-Loop Structures	21	37	0.00251342	0.000103612	0.00310835
Regulation of TP53 Activity through Phosphorylation	40	95	0.00645337	0.000104696	0.00314089
TP53 Regulates Transcription of DNA Repair Genes	38	89	0.00604578	0.000116707	0.00350122
Autodegradation of Cdh1 by Cdh1:APC/C	30	64	0.00434753	0.000125054	0.00362656
Translation	107	339	0.0230283	0.000152241	0.00441499
SCF(Skp2)-mediated degradation of p27/p21	29	62	0.00421167	0.000166025	0.00464869
CDT1 association with the CDC6:ORC:origin complex	28	59	0.00400788	0.000169011	0.00473232
Regulation of ornithine decarboxylase (ODC)	25	51	0.00346444	0.000228466	0.00616859
Cilium Assembly	71	208	0.0141295	0.000235421	0.00635637
G0 and Early G1	20	38	0.00258135	0.00038663	0.00998654
Unwinding of DNA	10	12	0.000815162	0.000393437	0.00998654
Signaling by Rho GTPases	138	470	0.0319272	0.000399462	0.00998654
Transcriptional Regulation by TP53	142	486	0.0330141	0.000403768	0.0100942
SRP-dependent cotranslational protein targeting to membrane	45	119	0.00808369	0.000413068	0.0103267
Signaling by ROBO receptors	77	235	0.0159636	0.000430321	0.0103277
Anchoring of the basal body to the plasma membrane	39	99	0.00672509	0.000454863	0.0109167
Resolution of D-loop Structures through Synthesis-Dependent Strand Annealing (SDSA)	17	30	0.00203791	0.000457289	0.0109749
Activation of the pre-replicative complex	19	36	0.00244549	0.000515551	0.0118577
The role of GTSE1 in G2/M progression after G2 checkpoint	34	83	0.0056382	0.0005266	0.0121118
Condensation of Prometaphase Chromosomes	11	15	0.00101895	0.000591731	0.0130498
RNA Polymerase I Promoter Escape	28	64	0.00434753	0.000593175	0.0130498
Polo-like kinase mediated events	14	23	0.00156239	0.000714215	0.0157127
Association of TriC/CCT with target proteins during biosynthesis	20	40	0.00271721	0.000720862	0.015859
Stabilization of p53	26	59	0.00400788	0.000821113	0.0174614
G1/S DNA Damage Checkpoints	30	72	0.00489097	0.000831495	0.0174614
AUF1 (hnRNP D0) binds and destabilizes mRNA	25	56	0.00380409	0.000856146	0.0179791
Inhibition of the proteolytic activity of APC/C required for the onset of anaphase by mitotic spindle checkpoint components	13	21	0.00142653	0.000935949	0.018719
Inactivation of APC/C via direct inhibition of the APC/C complex	13	21	0.00142653	0.000935949	0.018719
Mitotic Prophase	48	135	0.00917057	0.000983435	0.0188307
Polymerase switching	11	16	0.00108688	0.00099109	0.0188307
Leading Strand Synthesis	11	16	0.00108688	0.00099109	0.0188307
p53-Dependent G1 DNA Damage Response	29	70	0.00475511	0.00109175	0.0197312
p53-Dependent G1/S DNA damage checkpoint	29	70	0.00475511	0.00109175	0.0197312
NoRC negatively regulates rRNA expression	32	80	0.00543441	0.00109618	0.0197312
Ubiquitin Mediated Degradation of Phosphorylated Cdc25A	24	54	0.00366823	0.00113633	0.020454
p53-Independent DNA Damage Response	24	54	0.00366823	0.00113633	0.020454
p53-Independent G1/S DNA damage checkpoint	24	54	0.00366823	0.00113633	0.020454
RNA Polymerase I Promoter Clearance	34	87	0.00590992	0.00114789	0.020662
HDR through Single Strand Annealing (SSA)	19	39	0.00264928	0.00129214	0.0223933
rRNA processing	77	245	0.0166429	0.00131725	0.0223933
Transcriptional regulation by small RNAs	32	81	0.00550234	0.00132939	0.0225996
Cyclin E associated events during G1/S transition	34	88	0.00597785	0.00137919	0.0234463
FBXL7 down-regulates AURKA during mitotic entry and in early mitosis	24	55	0.00373616	0.00144157	0.0244042
SCF-beta-TrCP mediated degradation of Emi1	24	55	0.00373616	0.00144157	0.0244042
L13a-mediated translational silencing of Ceruloplasmin expression	43	120	0.00815162	0.00150818	0.0244042
Meiosis	35	92	0.00624958	0.00152526	0.0244042
RNA Polymerase I Transcription	34	89	0.00604578	0.00165003	0.0264004
Regulation of mRNA stability by proteins that bind AU-rich elements	35	93	0.00631751	0.001814	0.029024
Phosphorylation of the APC/C	12	20	0.0013586	0.00186233	0.0297973
Cross-presentation of soluble exogenous antigens (endosomes)	23	53	0.0036003	0.00191077	0.0300604
Vpu mediated degradation of CD4	23	53	0.0036003	0.00191077	0.0300604
Cyclin A:Cdk2-associated events at S phase entry	34	90	0.00611372	0.00196581	0.0300604
SUMOylation of DNA replication proteins	22	50	0.00339651	0.00200403	0.0300604
Regulation of activated PAK-2p34 by proteasome mediated degradation	22	50	0.00339651	0.00200403	0.0300604
APC-Cdc20 mediated degradation of Nek2A	14	26	0.00176618	0.00220103	0.0330155
Nucleotide Excision Repair	42	119	0.00808369	0.00221703	0.0332554
Nonhomologous End-Joining (NHEJ)	24	57	0.00387202	0.00226725	0.0340088
Regulation of TP53 Activity	58	178	0.0120916	0.00227686	0.0341529
Postmitotic nuclear pore complex (NPC) reformation	16	32	0.00217377	0.00231986	0.0347978
Autodegradation of the E3 ubiquitin ligase COP1	23	54	0.00366823	0.00240061	0.0359026
Ubiquitin-dependent degradation of Cyclin D	23	54	0.00366823	0.00240061	0.0359026
GTP hydrolysis and joining of the 60S ribosomal subunit	42	120	0.00815162	0.00256447	0.0359026
Inhibition of DNA recombination at telomere	21	48	0.00326065	0.00266299	0.0372819
Meiotic recombination	24	58	0.00393995	0.00281239	0.0393735
RNA Polymerase III Transcription Initiation From Type 2 Promoter	14	27	0.00183411	0.00306781	0.0429493
Recognition of DNA damage by PCNA-containing replication complex	15	30	0.00203791	0.00311735	0.0436429
COPI-dependent Golgi-to-ER retrograde traffic	38	107	0.00726853	0.00313919	0.0439487
Telomere Maintenance	39	111	0.00754025	0.00333559	0.0466982
Transcriptional Regulation by E2F6	20	46	0.00312479	0.00354022	0.0481481
HIV Infection	80	267	0.0181374	0.00365192	0.0481481
Vif-mediated degradation of APOBEC3G	23	56	0.00380409	0.0037037	0.0481481
Nonsense Mediated Decay (NMD) independent of the Exon Junction Complex (EJC)	36	101	0.00686095	0.00373588	0.0485664
Positive epigenetic regulation of rRNA expression	30	80	0.00543441	0.00383852	0.0499007
