# Supplementary material for: Comprehensive analysis of full-length transcripts reveals novel splicing abnormalities and oncogenic transcripts in liver cancer
Source: PLoS Genet. 2022 Aug 4;18(8):e1010342. doi: 10.1371/journal.pgen.1010342 (PMC9380957; doi:10.1371/journal.pgen.1010342)
Supplement: S6 Data — (XLSX) [file pgen.1010342.s036.xlsx]

## Sheet: Sheet4
S6 Data. List of significantly expressed driver gene's transcripts
Gene	Transcript	Variant ID	Log2(FC)	Log10(CPM)	FDR	DET specific
MAP2K1	XM_017022413.1	0	-2.96589	3.10827	1.95561e-18	0
MAP2K1	ENST00000307102.9	0	-2.77117	2.57021	1.38055e-15	0
ALB	ENST00000503124.5	0	-2.70838	12.9696	6.71961e-15	0
ALB	ENST00000415165.6	0	-2.84295	12.9605	6.71961e-15	0
ALB	ENST00000295897.8	0	-2.28627	16.6778	3.10099e-14	0
RHOB	ENST00000272233.5	0	-1.73711	6.38587	2.50659e-13	0
HGF	ENST00000222390.10	0	-3.05057	3.13788	8.91444e-13	0
NSMCE2	NM_173685.2	0	1.42285	3.86979	1.13098e-12	0
NCOR1	ENST00000603989.1	0	-2.93412	2.0096	1.12742e-11	0
POLQ	ENST00000621776.4	0	2.99948	0.611116	1.98847e-11	0
DACH1	XM_011534939.2	0	-2.90124	0.676052	2.7304e-11	0
RUNX1	ENST00000475045.6	0	4.28063	1.65315	7.11042e-11	0
HGF	NM_001010932.2	0	-2.84218	1.42598	7.38605e-11	0
NSMCE2	XM_005250876.4	0	1.62487	2.53048	9.64064e-11	0
NPM1	ENST00000393820.2	0	1.18467	5.23391	1.15029e-10	0
NPM1	NM_001037738.2	0	1.18296	5.34875	1.38936e-10	0
NSMCE2	XM_005250875.2	0	1.53755	1.90758	1.57638e-10	0
NCOR1	ENST00000268712.7	0	-1.28768	5.48	7.51269e-10	0
NRAS	NM_002524.4	0	1.08613	5.30901	9.25366e-10	0
EPAS1	ENST00000263734.4	0	-1.2983	1.64154	9.63932e-10	0
DMD	NM_004010.3	0	-1.48904	1.74807	6.04763e-09	0
EPHA2	ENST00000358432.7	0	-2.45109	0.509678	7.18624e-09	0
NSMCE2	XM_011516975.1	0	1.73171	0.962513	1.01808e-08	0
EZH2	XM_017011817.1	0	1.48771	1.95998	1.40893e-08	0
CDKN2A	ENST00000579755.1	0	2.54713	0.653085	3.44451e-08	0
MET	XM_006715990.2	0	4.50043	0.322576	4.76993e-08	1
FBXW7	ENST00000296555.10	0	-2.97405	0.469872	5.96686e-08	0
HGF	ENST00000643024.1	0	-2.44022	0.786929	7.91107e-08	0
CHEK2	ENST00000328354.10	0	1.58896	1.4201	1.07957e-07	0
HGF	NM_001010934.2	0	-2.53596	0.635151	1.31597e-07	0
ESR1	ENST00000440973.5	0	-2.67898	-0.0379758	1.73943e-07	0
NSMCE2	XM_011516974.2	0	1.48158	1.39178	1.8858e-07	0
SETDB1	XM_005245641.3	0	0.800515	2.9259	1.89945e-07	0
HGF	ENST00000465234.2	0	-2.63802	0.0991475	1.92457e-07	0
SMC3	ENST00000361804.4	0	0.724567	3.96044	2.01584e-07	0
MGMT	XM_005252682.2	0	-1.4839	0.946249	2.54614e-07	0
NPM1	NM_002520.6	0	0.874622	8.13853	3.64745e-07	0
HGF	NM_001010931.2	0	-2.192	1.33926	3.68735e-07	0
NSMCE2	XM_017013330.1	0	1.51781	2.12367	3.95624e-07	0
CDKN2C	ENST00000262662.5	0	1.10593	2.86149	3.95624e-07	0
NPM1	ENST00000296930.9	0	0.823263	8.04975	6.27115e-07	0
PHF6	ENST00000370803.7	0	0.981472	2.11931	9.25785e-07	0
CDH1	XM_011523489.1	0	-1.2267	3.89034	9.51604e-07	0
AR	NM_000044.3	0	-1.34601	3.15695	1.0184e-06	0
BRCA2	ENST00000544455.5	0	1.7135	0.682702	1.33107e-06	0
RAD21	NM_006265.2	0	0.898145	4.67952	1.67572e-06	0
RFC1	NM_002913.4	0	1.06159	2.99759	1.78485e-06	0
AR	ENST00000396043.2	0	-1.37071	2.84063	1.91382e-06	0
IRF6	NM_006147.3	0	1.17403	5.04574	2.11131e-06	0
DHX9	ENST00000367549.3	0	0.534797	4.64498	2.15753e-06	0
RIT1	ENST00000368323.7	0	0.889219	3.27957	2.3176e-06	0
PTPRC	ENST00000442510.7	0	-1.1773	2.97267	3.90429e-06	0
PDGFRA	ENST00000257290.9	0	-2.04808	2.73135	6.34335e-06	0
NSMCE2	ENST00000520866.5	0	1.21922	0.894085	6.39272e-06	0
CTNNB1	ENST00000396183.7	0	0.817441	3.28041	6.97724e-06	0
POLQ	XM_011512352.2	0	2.49081	-0.582087	7.20549e-06	0
NPM1	XR_001742079.1	0	0.74804	3.94333	9.97764e-06	0
CDH1	NM_001317185.1	0	-1.34274	0.983701	1.41182e-05	0
NPM1	NM_199185.3	0	0.735597	3.56733	1.44848e-05	0
MSH2	ENST00000233146.6	0	0.962922	2.4766	1.63696e-05	0
CPS1	XM_011510641.2	0	-1.81748	9.89699	1.8465e-05	0
SMAD2	ENST00000262160.10	0	0.592428	3.39167	1.86335e-05	0
HGF	NM_001010933.2	0	-1.83514	0.466737	2.10382e-05	0
RFC1	NM_001204747.1	0	0.641291	5.17566	2.40623e-05	0
EGFR	ENST00000275493.6	0	-0.880014	2.97441	2.53343e-05	0
MGMT	NM_002412.4	0	-0.837712	2.78207	2.89151e-05	0
NOTCH2	XM_017001373.1	0	-1.54819	0.827268	3.24454e-05	0
PDGFRA	XM_017008280.1	0	-1.85177	2.25718	3.27856e-05	0
APOB	ENST00000233242.5	0	-0.659654	10.5796	3.53698e-05	0
FBXW7	Novel exon length	0	-2.40593	0.0588274	4.2373e-05	0
SETBP1	Novel exon length	1	-2.13602	-0.271323	5.65063e-05	0
XPO1	XM_011533099.2	0	0.608078	3.24047	5.97197e-05	0
NUP133	ENST00000261396.5	0	0.662263	3.29165	6.12524e-05	0
RAD21	Novel exon length	0	1.30182	0.993595	6.13366e-05	0
PTMA	NM_002823.4	0	0.549099	5.23245	6.45185e-05	0
MSH2	ENST00000543555.5	0	1.38932	0.479772	6.74435e-05	0
NUP93	ENST00000308159.9	0	0.880992	2.40311	7.03717e-05	0
TCF7L2	XM_005270092.1	0	-1.74476	-0.130627	7.71119e-05	0
EZH2	XM_005249962.4	0	2.05131	-0.330502	8.10252e-05	0
PTMA	ENST00000341369.11	0	0.473327	6.71265	9.95775e-05	0
SMARCA1	XM_017029751.1	0	-0.940049	1.74318	0.000102233	0
PHF6	ENST00000625464.2	0	1.13642	0.885617	0.000114715	0
EGFR	ENST00000454757.6	0	-0.769759	3.18759	0.000115915	0
GTF2I	NM_032999.3	0	0.528807	4.05639	0.000123502	0
AR	ENST00000612452.4	0	-1.14046	1.50452	0.000124665	0
H3F3A	Novel exon length	0	0.620074	3.10295	0.000126289	0
MECOM	XM_017005874.1	0	1.22712	0.832188	0.000134018	0
FAT1	XM_006714139.2	0	1.09784	4.03417	0.000137843	0
H3F3A	ENST00000366815.7	0	0.509505	6.73573	0.000140649	0
BRCA1	NM_007299.3	0	2.05287	-0.433901	0.0001461	1
RHOA	ENST00000418115.5	0	0.524199	7.51535	0.000186467	0
PTMA	ENST00000409115.7	0	0.491361	9.78255	0.000190623	0
ERBB3	ENST00000267101.7	0	0.614472	4.01083	0.000192009	0
MACF1	ENST00000564288.5	0	-0.643764	3.10942	0.000195184	0
CTNND1	ENST00000526938.5	0	-0.670671	2.50681	0.000242598	0
DMD	NM_004015.2	0	-1.59292	0.0489308	0.000242717	0
ATRX	NM_138270.3	0	0.782599	1.78244	0.000273719	0
XPO1	ENST00000428210.5	0	0.51943	3.81615	0.000286563	0
CTNNB1	ENST00000645320.1	0	0.616824	1.87894	0.000305825	0
DMD	ENST00000634285.1	0	-1.09712	1.91594	0.000315914	0
MAPK1	ENST00000215832.10	0	0.659296	2.38608	0.000341547	0
CDKN2A	NM_000077.4	0	1.79938	-0.00303074	0.0003647	0
NSMCE2	ENST00000522563.5	0	1.49855	0.384939	0.000379193	0
HUWE1	XM_017029194.1	0	0.638913	2.2018	0.000381449	0
PIK3R1	XM_017009585.1	0	-0.725864	2.69518	0.00038494	0
HLA-B	ENST00000359635.9	0	-0.861852	3.48118	0.000478949	1
EPAS1	XM_011532698.2	0	-1.01614	0.723263	0.00048754	0
CTNND1	ENST00000524630.5	0	-0.505416	3.7745	0.000519745	0
DMD	NM_004019.2	0	-0.923607	2.26938	0.000523394	0
DMD	ENST00000378723.7	0	-0.836614	2.66955	0.000531836	0
CSDE1	NM_001007553.2	0	0.759076	3.46225	0.000534755	1
MECOM	NM_001164000.1	0	1.69341	-0.201113	0.000547649	0
MACF1	XM_006710538.2	0	-0.957638	1.26266	0.000551947	0
SETBP1	Novel exon length	0	-2.05563	-0.524566	0.000553222	0
CDH1	NM_001317186.1	0	-1.04632	1.66164	0.000581793	0
TSC1	ENST00000645150.1	0	1.64727	-0.262349	0.00060021	0
DMD	XM_006724468.2	0	-0.781724	2.18368	0.000601778	0
PIK3R1	ENST00000521657.5	0	-0.906743	1.18666	0.000622941	0
MACF1	ENST00000496804.5	0	-0.890308	1.20307	0.000649464	0
IL7R	ENST00000303115.7	0	-1.41135	2.56694	0.000731656	0
NF1	ENST00000358273.8	0	0.640555	1.69185	0.000739909	1
IL6ST	ENST00000381298.6	0	-0.527326	5.12693	0.000747885	0
MLH1	NM_000249.3	0	0.465661	3.25581	0.000802374	0
SPOP	NM_001007228.1	0	0.49506	4.48102	0.000842264	0
DACH1	ENST00000613252.4	0	-1.87182	-0.711408	0.000846205	0
CASP8	Novel exon combination	0	-1.43182	0.328856	0.00102099	0
AR	Novel exon length	0	-1.02312	1.98537	0.00103957	0
STAG2	NM_001282418.1	0	0.779647	1.48226	0.00105126	1
TGIF1	ENST00000472042.1	0	0.639979	2.91121	0.00106298	0
PTPDC1	XM_005251711.4	0	1.10025	0.699869	0.00107333	0
PTPRC	XM_006711472.3	0	-0.874857	3.23059	0.00108423	0
SMC3	NM_005445.3	0	0.577709	2.9076	0.00108764	0
NCOR1	ENST00000395848.5	0	-0.72154	1.57515	0.00117612	0
NFE2L2	ENST00000423513.5	0	-0.864139	1.77934	0.00126502	0
GTF2I	NM_001518.4	0	0.666795	1.31188	0.00143882	0
MGMT	ENST00000306010.7	0	-0.606941	2.25794	0.00146329	0
IL6ST	NR_120480.1	0	-0.515498	5.15962	0.00153611	0
TCF7L2	XM_005270096.2	0	-1.20466	-0.0809936	0.00165093	0
FGFR2	XM_006717708.2	0	-1.60172	3.16837	0.00167663	0
MACF1	XM_006710530.3	0	-0.609071	1.69395	0.00168589	0
H3F3A	ENST00000366816.5	0	0.475915	5.80764	0.0019143	0
DNMT3A	ENST00000264709.7	0	0.929419	1.02237	0.00193697	0
BRCA1	ENST00000354071.7	0	1.75729	-0.617661	0.00194589	1
FGFR2	XM_006717710.3	0	-1.43377	1.22037	0.00195477	0
CASP8	Novel exon combination	2	0.721662	1.69106	0.00206993	0
RHOA	NM_001313945.1	0	0.448806	2.68127	0.00209201	0
FAT1	XM_005262834.2	0	0.840107	2.3875	0.00213687	0
IDH2	ENST00000330062.7	0	-0.772063	1.82545	0.00214629	0
EPHA3	ENST00000336596.6	0	-1.28564	1.55779	0.00214724	0
RNF43	NM_017763.5	0	1.10443	0.434986	0.00220863	0
MSH6	NM_000179.2	0	0.464344	3.51675	0.00223141	0
MYD88	NM_001172567.1	0	-1.08337	0.0323357	0.00232761	0
MYD88	ENST00000396334.7	0	-0.778593	1.39503	0.00253629	0
RXRA	ENST00000481739.1	0	-1.02618	0.570041	0.00266642	0
BRCA2	ENST00000380152.7	0	1.01401	0.803831	0.00269238	0
MGMT	XM_017016275.1	0	-1.21711	-0.110617	0.0026984	0
PHF6	NM_032458.2	0	0.513924	2.22789	0.00276729	0
PMS2	NM_000535.6	0	1.04894	0.991127	0.00282717	0
PMS1	NM_000534.4	0	0.433217	3.07341	0.00284866	0
NIPBL	ENST00000448238.2	0	0.581868	2.09114	0.00285545	1
CTNNB1	ENST00000349496.10	0	0.438641	3.47615	0.00292143	0
CHEK2	XM_011529845.2	0	1.79259	-0.564355	0.00336562	0
NSMCE2	Novel exon combination	0	1.23853	0.145416	0.00338112	0
ASH1L	ENST00000368346.7	0	0.439632	3.24286	0.00343328	0
IDH1	NM_001282387.1	0	-0.475506	6.83148	0.00359169	1
RASA1	NM_002890.2	0	0.573117	1.46539	0.00387678	1
NCOR1	XM_011524083.2	0	-0.545547	2.86037	0.0039628	0
ATRX	XM_006724666.3	0	0.768027	0.535636	0.00414894	0
RRAS2	Novel exon combination	0	1.88288	-0.70863	0.00417006	1
RUNX1	ENST00000460207.1	0	1.86496	-0.340956	0.00419078	0
CASP8	ENST00000490682.5	0	0.642092	2.50198	0.00427458	0
NUP93	NM_014669.4	0	0.736739	1.16488	0.00429097	0
MAP3K4	XM_005266989.2	0	0.969301	0.181486	0.00460247	0
PMS1	NM_001321049.1	0	1.44981	-0.393891	0.00487602	0
CDK4	Novel exon combination	0	1.72199	-0.215843	0.00495735	0
CASP8	NM_001228.4	0	0.985715	0.336296	0.00501255	0
TGIF1	ENST00000343820.9	0	0.561937	2.17773	0.00504963	0
ELF3	ENST00000367284.9	0	-0.866604	1.32219	0.00509679	1
TSC1	ENST00000642745.1	0	1.22492	-0.0858078	0.00525636	0
RXRA	NM_001291920.1	0	-1.23412	-0.242407	0.00531383	0
APC	NM_000038.5	0	-1.16018	-0.134474	0.00542199	1
RAD21	ENST00000517749.1	0	0.9404	0.16229	0.00543858	0
HLA-B	ENST00000450871.6	0	-0.69499	5.22618	0.00571287	1
USP9X	XM_005272675.4	0	-0.400012	3.66041	0.00589016	1
CDK4	ENST00000257904.10	0	0.504059	3.20713	0.00611529	0
B2M	NM_004048.2	0	-0.497908	12.9802	0.00648476	0
NCOR1	XM_017025406.1	0	-0.729617	1.11258	0.00662939	0
B2M	ENST00000617605.4	0	-0.452476	8.29532	0.00672204	0
MLH1	ENST00000231790.6	0	0.360049	3.14375	0.00674208	0
SMARCA1	NM_001282874.1	0	-0.51649	3.82584	0.00696233	0
MET	XM_011516223.1	0	0.676697	2.2118	0.0069675	1
CDK4	ENST00000549606.5	0	0.720705	1.80636	0.00699197	0
B2M	ENST00000558401.5	0	-0.460564	10.9005	0.00703027	0
NSD1	NM_022455.4	0	0.63237	0.84596	0.00779053	0
B2M	ENST00000631728.1	0	-0.468086	10.2525	0.00801848	0
DHX9	NR_033302.1	0	0.383048	3.11015	0.00863913	0
PDGFRA	NM_006206.4	0	-1.20668	0.186979	0.00869464	0
POLQ	NM_199420.3	0	1.9378	-0.87488	0.00980396	0
SMC1A	ENST00000375340.10	0	0.439066	2.32813	0.00991893	0
CBWD3	XM_017014733.1	0	-0.507571	2.34755	0.00993473	0
