# Supplementary material for: Comprehensive analysis of full-length transcripts reveals novel splicing abnormalities and oncogenic transcripts in liver cancer
Source: PLoS Genet. 2022 Aug 4;18(8):e1010342. doi: 10.1371/journal.pgen.1010342 (PMC9380957; doi:10.1371/journal.pgen.1010342)
Supplement: S10 Data — (XLSX) [file pgen.1010342.s040.xlsx]

## Sheet: Sheet8
S10 Data. Significantly enriched reactome pathways of genes with up-regulated DETs in HBV-infected HCCs vs HBV-infected non-cancerous livers
Pathway name	Entities found	Entities total	Entities ratio	Entities pValue	Entities FDR
Amplification of signal from the kinetochores	47	94	0.00638544	1.11022e-16	2.0095e-14
Amplification of signal from unattached kinetochores via a MAD2 inhibitory signal	47	94	0.00638544	1.11022e-16	2.0095e-14
Mitotic Spindle Checkpoint	51	111	0.00754025	1.11022e-16	2.0095e-14
Resolution of Sister Chromatid Cohesion	56	134	0.00910264	1.11022e-16	2.0095e-14
Mitotic Prometaphase	75	211	0.0143333	1.11022e-16	2.0095e-14
Cell Cycle, Mitotic	182	596	0.0404864	1.11022e-16	2.0095e-14
Cell Cycle	213	734	0.0498607	1.11022e-16	2.0095e-14
M Phase	114	416	0.0282589	1.11022e-16	2.0095e-14
Cell Cycle Checkpoints	106	280	0.0190204	1.11022e-16	2.0095e-14
EML4 and NUDC in mitotic spindle formation	51	121	0.00821955	3.33067e-16	5.39568e-14
Separation of Sister Chromatids	66	195	0.0132464	5.55112e-16	8.21565e-14
Mitotic Anaphase	76	249	0.0169146	7.77156e-16	1.04916e-13
Mitotic Metaphase and Anaphase	76	250	0.0169825	9.99201e-16	1.249e-13
Mitotic G1 phase and G1/S transition	56	173	0.0117519	5.25469e-13	6.09544e-11
G2/M Checkpoints	52	154	0.0104612	7.61835e-13	7.81676e-11
RHO GTPases Activate Formins	51	149	0.0101216	7.73936e-13	7.81676e-11
G1/S Transition	51	150	0.0101895	9.85212e-13	9.35951e-11
RHO GTPase Effectors	80	328	0.0222811	1.17143e-11	1.05429e-09
DNA Replication	45	142	0.00964608	1.90391e-10	1.61833e-08
Activation of ATR in response to replication stress	22	39	0.00264928	4.7061e-10	3.81194e-08
Synthesis of DNA	42	133	0.00903471	8.38906e-10	6.2079e-08
DNA strand elongation	21	38	0.00258135	1.65183e-09	1.05721e-07
Deposition of new CENPA-containing nucleosomes at the centromere	25	54	0.00366823	1.70517e-09	1.05721e-07
Nucleosome assembly	25	54	0.00366823	1.70517e-09	1.05721e-07
Chromosome Maintenance	42	138	0.00937436	2.40316e-09	1.4419e-07
S Phase	49	180	0.0122274	4.11882e-09	2.38287e-07
Homology Directed Repair	40	130	0.00883092	4.25512e-09	2.38287e-07
HDR through Homologous Recombination (HRR) or Single Strand Annealing (SSA)	38	124	0.00842334	1.13939e-08	6.15273e-07
G1/S-Specific Transcription	21	43	0.002921	1.35663e-08	7.05446e-07
Activation of the pre-replicative complex	19	36	0.00244549	1.98169e-08	9.71028e-07
DNA Double-Strand Break Repair	45	168	0.0114123	2.76301e-08	1.29862e-06
Signaling by Rho GTPases	90	470	0.0319272	7.26836e-08	3.34345e-06
Unwinding of DNA	11	12	0.000815162	9.69543e-08	4.26599e-06
HDR through Homologous Recombination (HRR)	26	72	0.00489097	1.09026e-07	4.57909e-06
G2/M DNA damage checkpoint	27	81	0.00550234	2.94465e-07	1.20731e-05
DNA Replication Pre-Initiation	27	88	0.00597785	1.3857e-06	5.54281e-05
DNA Repair	71	369	0.0250662	1.46999e-06	5.73297e-05
Homologous DNA Pairing and Strand Exchange	18	44	0.00298893	1.7343e-06	6.59033e-05
G2/M Transition	47	212	0.0144012	2.62299e-06	9.70507e-05
Presynaptic phase of homologous DNA pairing and strand exchange	17	41	0.00278514	2.79063e-06	0.000103253
Mitotic G2-G2/M phases	47	214	0.0145371	3.34296e-06	0.000120347
Switching of origins to a post-replicative state	27	93	0.00631751	3.7681e-06	0.000128116
G0 and Early G1	16	38	0.00258135	4.47825e-06	0.000147782
Processing of DNA double-strand break ends	26	90	0.00611372	6.14621e-06	0.000202825
Polymerase switching	10	16	0.00108688	1.05133e-05	0.000304885
Leading Strand Synthesis	10	16	0.00108688	1.05133e-05	0.000304885
Regulation of TP53 Activity through Phosphorylation	26	95	0.00645337	1.53502e-05	0.000445155
Orc1 removal from chromatin	22	73	0.0049589	1.64604e-05	0.000460892
L13a-mediated translational silencing of Ceruloplasmin expression	30	120	0.00815162	1.92903e-05	0.000520838
Regulation of mitotic cell cycle	25	92	0.00624958	2.48383e-05	0.000645795
APC/C-mediated degradation of cell cycle proteins	25	92	0.00624958	2.48383e-05	0.000645795
Condensation of Prometaphase Chromosomes	9	15	0.00101895	3.92959e-05	0.00102169
GTP hydrolysis and joining of the 60S ribosomal subunit	29	120	0.00815162	4.74748e-05	0.00118687
Assembly of the pre-replicative complex	20	68	0.00461925	5.41843e-05	0.00135461
Mitotic Prophase	31	135	0.00917057	6.67949e-05	0.00166987
Eukaryotic Translation Initiation	30	130	0.00883092	7.96632e-05	0.00191192
Cap-dependent Translation Initiation	30	130	0.00883092	7.96632e-05	0.00191192
APC/C:Cdc20 mediated degradation of mitotic proteins	21	76	0.00516269	8.4848e-05	0.0019515
Transcription of E2F targets under negative control by DREAM complex	11	25	0.00169825	9.13918e-05	0.00210201
PRC2 methylates histones and DNA	15	44	0.00298893	9.36305e-05	0.0021535
SRP-dependent cotranslational protein targeting to membrane	28	119	0.00808369	9.86643e-05	0.00217061
Activation of APC/C and APC/C:Cdc20 mediated degradation of mitotic proteins	21	77	0.00523062	0.000101325	0.00222915
Nonsense Mediated Decay (NMD) independent of the Exon Junction Complex (EJC)	25	101	0.00686095	0.00010627	0.00233795
Resolution of D-loop Structures through Holliday Junction Intermediates	13	36	0.00244549	0.00015448	0.00327082
Metabolism of RNA	116	782	0.0531214	0.000155753	0.00327082
Kinesins	19	68	0.00461925	0.000156834	0.00329352
NoRC negatively regulates rRNA expression	21	80	0.00543441	0.000169027	0.00354957
Regulation of expression of SLITs and ROBOs	37	183	0.0124312	0.000179005	0.0035801
Transcriptional regulation by small RNAs	21	81	0.00550234	0.000199144	0.00398289
Resolution of D-Loop Structures	13	37	0.00251342	0.000200666	0.00401332
Polo-like kinase mediated events	10	23	0.00156239	0.000206331	0.00405105
RNA Polymerase I Promoter Escape	18	64	0.00434753	0.000213213	0.00405105
Formation of a pool of free 40S subunits	25	106	0.0072006	0.000218361	0.00414886
HDR through Single Strand Annealing (SSA)	13	39	0.00264928	0.00032931	0.00625688
SUMOylation of DNA replication proteins	15	50	0.00339651	0.00035945	0.00682955
Telomere Maintenance	25	111	0.00754025	0.000424679	0.00744015
Recognition of DNA damage by PCNA-containing replication complex	11	30	0.00203791	0.000425439	0.00744015
Nonsense-Mediated Decay (NMD)	27	124	0.00842334	0.000427073	0.00744015
Nonsense Mediated Decay (NMD) enhanced by the Exon Junction Complex (EJC)	27	124	0.00842334	0.000427073	0.00744015
Regulation of TP53 Activity	35	178	0.0120916	0.000431788	0.00744015
E2F-enabled inhibition of pre-replication complex formation	6	9	0.000611372	0.000437656	0.00744015
APC:Cdc20 mediated degradation of cell cycle proteins prior to satisfation of the cell cycle checkpoint	19	74	0.00502683	0.000438486	0.00745426
Signaling by ROBO receptors	43	235	0.0159636	0.000452699	0.00769588
TP53 Regulates Transcription of Genes Involved in G2 Cell Cycle Arrest	9	21	0.00142653	0.000467152	0.00774432
Influenza Infection	38	200	0.013586	0.000477283	0.00774432
Transcriptional Regulation by E2F6	14	46	0.00312479	0.00048402	0.00774432
RNA Polymerase I Promoter Clearance	21	87	0.00590992	0.000499707	0.00799531
Dual Incision in GG-NER	13	41	0.00278514	0.000522384	0.00835814
Lagging Strand Synthesis	10	26	0.00176618	0.000532408	0.00851854
Meiotic recombination	16	58	0.00393995	0.000570571	0.00855857
RNA Polymerase I Transcription	21	89	0.00604578	0.000663859	0.00995789
Negative epigenetic regulation of rRNA expression	21	89	0.00604578	0.000663859	0.00995789
Regulation of APC/C activators between G1/S and early anaphase	20	83	0.0056382	0.000684689	0.0102703
Cooperation of Prefoldin and TriC/CCT in actin and tubulin folding	12	37	0.00251342	0.000694537	0.0104181
Influenza Viral RNA Transcription and Replication	34	176	0.0119557	0.000696585	0.0104488
Peptide chain elongation	22	97	0.00658923	0.000831872	0.0124781
Condensation of Prophase Chromosomes	15	55	0.00373616	0.000933497	0.013069
Cdc20:Phospho-APC/C mediated degradation of Cyclin A	18	73	0.0049589	0.00095957	0.013434
Positive epigenetic regulation of rRNA expression	19	80	0.00543441	0.00108324	0.0151654
B-WICH complex positively regulates rRNA expression	16	62	0.00421167	0.00113291	0.0158607
Translation initiation complex formation	16	62	0.00421167	0.00113291	0.0158607
E2F mediated regulation of DNA replication	9	24	0.00163032	0.0011804	0.0165256
Prefoldin mediated transfer of substrate to CCT/TriC	10	29	0.00196997	0.00120258	0.0167085
Chk1/Chk2(Cds1) mediated inactivation of Cyclin B:Cdk1 complex	7	15	0.00101895	0.00120469	0.0167085
COPI-dependent Golgi-to-ER retrograde traffic	23	107	0.00726853	0.00128527	0.0167085
Processing of Capped Intron-Containing Pre-mRNA	44	256	0.0173901	0.00132662	0.0172461
Association of TriC/CCT with target proteins during biosynthesis	12	40	0.00271721	0.00133681	0.0173786
Transcription of E2F targets under negative control by p107 (RBL1) and p130 (RBL2) in complex with HDAC1	8	20	0.0013586	0.00146146	0.018999
Formation of tubulin folding intermediates by CCT/TriC	10	30	0.00203791	0.00153925	0.0200103
Resolution of D-loop Structures through Synthesis-Dependent Strand Annealing (SDSA)	10	30	0.00203791	0.00153925	0.0200103
Eukaryotic Translation Elongation	22	102	0.00692888	0.00155061	0.020158
Nuclear import of Rev protein	12	41	0.00278514	0.00163753	0.0212879
DNA methylation	11	36	0.00244549	0.00180898	0.0231686
Polymerase switching on the C-strand of the telomere	10	31	0.00210584	0.00194861	0.0231686
Inhibition of the proteolytic activity of APC/C required for the onset of anaphase by mitotic spindle checkpoint components	8	21	0.00142653	0.00197285	0.0231686
Inactivation of APC/C via direct inhibition of the APC/C complex	8	21	0.00142653	0.00197285	0.0231686
Nuclear Pore Complex (NPC) Disassembly	12	42	0.00285307	0.0019918	0.0231686
APC-Cdc20 mediated degradation of Nek2A	9	26	0.00176618	0.00202104	0.0231686
ERCC6 (CSB) and EHMT2 (G9a) positively regulate rRNA expression	13	48	0.00326065	0.0020993	0.0231686
Metabolism of non-coding RNA	16	66	0.00448339	0.00210623	0.0231686
snRNP Assembly	16	66	0.00448339	0.00210623	0.0231686
Activation of the mRNA upon binding of the cap-binding complex and eIFs, and subsequent binding to 43S	16	66	0.00448339	0.00210623	0.0231686
Epigenetic regulation of gene expression	27	139	0.00944229	0.00216328	0.023796
Meiosis	20	92	0.00624958	0.00225822	0.0248404
Selenocysteine synthesis	23	112	0.00760818	0.00226627	0.024929
Formation of the beta-catenin:TCF transactivating complex	16	67	0.00455132	0.00243661	0.0268027
Postmitotic nuclear pore complex (NPC) reformation	10	32	0.00217377	0.00244156	0.0268572
Protein folding	22	106	0.0072006	0.00245763	0.027034
Eukaryotic Translation Termination	22	106	0.0072006	0.00245763	0.027034
Chaperonin-mediated protein folding	21	100	0.00679302	0.00265807	0.0280015
APC/C:Cdh1 mediated degradation of Cdc20 and other APC/C:Cdh1 targeted proteins in late mitosis/early G1	17	74	0.00502683	0.00268971	0.0280015
AURKA Activation by TPX2	17	74	0.00502683	0.00268971	0.0280015
Transcriptional Regulation by TP53	72	486	0.0330141	0.00270683	0.0280015
Folding of actin by CCT/TriC	6	13	0.000883092	0.00280015	0.0280015
Transport of Mature mRNA derived from an Intron-Containing Transcript	18	81	0.00550234	0.00290305	0.0290305
Nuclear Envelope (NE) Reassembly	19	88	0.00597785	0.00307816	0.0307816
Response of EIF2AK4 (GCN2) to amino acid deficiency	23	115	0.00781197	0.00311622	0.0311622
Translation	53	339	0.0230283	0.00333813	0.0333813
PCNA-Dependent Long Patch Base Excision Repair	8	23	0.00156239	0.00341143	0.0341143
SIRT1 negatively regulates rRNA expression	12	45	0.00305686	0.00344701	0.0344701
The role of GTSE1 in G2/M progression after G2 checkpoint	18	83	0.0056382	0.00372158	0.0372158
RNA Polymerase I Promoter Opening	10	34	0.00230963	0.0037258	0.037258
Gene Silencing by RNA	23	117	0.00794783	0.00382058	0.0382058
Ribosomal scanning and start codon recognition	15	64	0.00434753	0.00386878	0.0386878
Transport of Mature Transcript to Cytoplasm	19	90	0.00611372	0.00389694	0.0389694
Interactions of Rev with host cellular proteins	12	46	0.00312479	0.00408895	0.0408895
Termination of translesion DNA synthesis	10	35	0.00237756	0.00454272	0.0416929
CDT1 association with the CDC6:ORC:origin complex	14	59	0.00400788	0.00463255	0.0416929
MHC class II antigen presentation	27	148	0.0100537	0.0049158	0.0442422
