# Supplementary material for: Comprehensive analysis of full-length transcripts reveals novel splicing abnormalities and oncogenic transcripts in liver cancer
Source: PLoS Genet. 2022 Aug 4;18(8):e1010342. doi: 10.1371/journal.pgen.1010342 (PMC9380957; doi:10.1371/journal.pgen.1010342)
Supplement: S11 Data — (XLSX) [file pgen.1010342.s041.xlsx]

## Sheet: Sheet9
S11 Data. Significantly enriched reactome pathways of genes with up-regulated DETs in HCV-infected HCCs vs. HCV-infected non-cancerous livers
Pathway name	Entities found	Entities total	Entities ratio	Entities pValue	Entities FDR
Amplification of signal from unattached kinetochores via a MAD2 inhibitory signal	49	94	0.00638544	1.11022e-16	2.06501e-14
Amplification of signal from the kinetochores	49	94	0.00638544	1.11022e-16	2.06501e-14
Mitotic Spindle Checkpoint	54	111	0.00754025	1.11022e-16	2.06501e-14
Mitotic Prometaphase	77	211	0.0143333	1.11022e-16	2.06501e-14
Cell Cycle, Mitotic	180	596	0.0404864	1.11022e-16	2.06501e-14
Cell Cycle	218	734	0.0498607	1.11022e-16	2.06501e-14
Separation of Sister Chromatids	76	195	0.0132464	1.11022e-16	2.06501e-14
M Phase	123	416	0.0282589	1.11022e-16	2.06501e-14
Cell Cycle Checkpoints	119	280	0.0190204	1.11022e-16	2.06501e-14
Mitotic Anaphase	83	249	0.0169146	8.88178e-16	1.49214e-13
Mitotic Metaphase and Anaphase	83	250	0.0169825	1.11022e-15	1.68754e-13
Resolution of Sister Chromatid Cohesion	56	134	0.00910264	6.88338e-15	9.63674e-13
G2/M Checkpoints	60	154	0.0104612	1.52101e-14	1.9621e-12
EML4 and NUDC in mitotic spindle formation	52	121	0.00821955	2.18714e-14	2.62457e-12
RHO GTPases Activate Formins	54	149	0.0101216	4.64473e-12	5.2021e-10
Mitotic G1 phase and G1/S transition	55	173	0.0117519	3.41384e-10	3.58453e-08
G1/S Transition	50	150	0.0101895	4.62732e-10	4.53477e-08
DNA Replication	48	142	0.00964608	6.58348e-10	6.12264e-08
Homology Directed Repair	45	130	0.00883092	1.09439e-09	9.63064e-08
DNA Repair	89	369	0.0250662	2.00489e-09	1.64273e-07
Synthesis of DNA	45	133	0.00903471	2.16149e-09	1.64273e-07
Activation of APC/C and APC/C:Cdc20 mediated degradation of mitotic proteins	32	77	0.00523062	4.43278e-09	3.23593e-07
Chromosome Maintenance	45	138	0.00937436	6.39075e-09	4.39912e-07
Deposition of new CENPA-containing nucleosomes at the centromere	26	54	0.00366823	6.89843e-09	4.39912e-07
Nucleosome assembly	26	54	0.00366823	6.89843e-09	4.39912e-07
HDR through Homologous Recombination (HRR) or Single Strand Annealing (SSA)	42	124	0.00842334	7.09536e-09	4.39912e-07
Regulation of mitotic cell cycle	35	92	0.00624958	7.72269e-09	4.40193e-07
APC/C-mediated degradation of cell cycle proteins	35	92	0.00624958	7.72269e-09	4.40193e-07
RHO GTPase Effectors	80	328	0.0222811	8.215e-09	4.6004e-07
APC/C:Cdc20 mediated degradation of mitotic proteins	31	76	0.00516269	1.16456e-08	6.28861e-07
DNA Double-Strand Break Repair	50	168	0.0114123	1.6739e-08	8.70427e-07
G2/M Transition	58	212	0.0144012	2.26373e-08	1.13187e-06
Mitotic G2-G2/M phases	58	214	0.0145371	3.0974e-08	1.51773e-06
APC:Cdc20 mediated degradation of cell cycle proteins prior to satisfation of the cell cycle checkpoint	29	74	0.00502683	7.77735e-08	3.68863e-06
Regulation of APC/C activators between G1/S and early anaphase	31	83	0.0056382	8.01876e-08	3.68863e-06
Switching of origins to a post-replicative state	33	93	0.00631751	9.91043e-08	4.36059e-06
S Phase	50	180	0.0122274	1.32009e-07	5.6764e-06
Activation of ATR in response to replication stress	20	39	0.00264928	1.36049e-07	5.71407e-06
HDR through Homologous Recombination (HRR)	28	72	0.00489097	1.50425e-07	6.13175e-06
G2/M DNA damage checkpoint	30	81	0.00550234	1.53294e-07	6.13175e-06
Cdc20:Phospho-APC/C mediated degradation of Cyclin A	28	73	0.0049589	1.97456e-07	7.70077e-06
DNA Replication Pre-Initiation	31	88	0.00597785	2.77407e-07	1.05415e-05
APC/C:Cdh1 mediated degradation of Cdc20 and other APC/C:Cdh1 targeted proteins in late mitosis/early G1	27	74	0.00502683	8.25812e-07	3.0555e-05
CDK-mediated phosphorylation and removal of Cdc6	27	75	0.00509476	1.05879e-06	3.70576e-05
Assembly of the pre-replicative complex	25	68	0.00461925	1.81427e-06	6.34995e-05
Orc1 removal from chromatin	26	73	0.0049589	2.00768e-06	6.62535e-05
Homologous DNA Pairing and Strand Exchange	19	44	0.00298893	3.31769e-06	0.000106166
APC/C:Cdc20 mediated degradation of Securin	24	68	0.00461925	5.65187e-06	0.00018086
The role of GTSE1 in G2/M progression after G2 checkpoint	27	83	0.0056382	6.57521e-06	0.000203831
Regulation of ornithine decarboxylase (ODC)	20	51	0.00346444	7.51901e-06	0.000233089
Signaling by Rho GTPases	92	470	0.0319272	8.39358e-06	0.000251807
Processing of DNA double-strand break ends	28	90	0.00611372	9.99672e-06	0.000299902
G1/S DNA Damage Checkpoints	24	72	0.00489097	1.41664e-05	0.000410825
Presynaptic phase of homologous DNA pairing and strand exchange	17	41	0.00278514	1.76878e-05	0.000495259
CDT1 association with the CDC6:ORC:origin complex	21	59	0.00400788	1.86689e-05	0.000522729
Condensation of Prometaphase Chromosomes	10	15	0.00101895	2.07032e-05	0.00057969
p53-Dependent G1 DNA Damage Response	23	70	0.00475511	2.62973e-05	0.000707158
p53-Dependent G1/S DNA damage checkpoint	23	70	0.00475511	2.62973e-05	0.000707158
Recognition of DNA damage by PCNA-containing replication complex	14	30	0.00203791	2.71984e-05	0.000707158
RUNX1 regulates transcription of genes involved in differentiation of HSCs	30	106	0.0072006	2.82653e-05	0.000734899
G1/S-Specific Transcription	17	43	0.002921	3.18015e-05	0.000795038
Recognition and association of DNA glycosylase with site containing an affected purine	16	39	0.00264928	3.48907e-05	0.000872267
SCF(Skp2)-mediated degradation of p27/p21	21	62	0.00421167	3.77453e-05	0.000905886
p53-Independent DNA Damage Response	19	54	0.00366823	5.29171e-05	0.00121709
p53-Independent G1/S DNA damage checkpoint	19	54	0.00366823	5.29171e-05	0.00121709
Ubiquitin Mediated Degradation of Phosphorylated Cdc25A	19	54	0.00366823	5.29171e-05	0.00121709
Stabilization of p53	20	59	0.00400788	5.6431e-05	0.00129791
Autodegradation of Cdh1 by Cdh1:APC/C	21	64	0.00434753	5.87199e-05	0.00135056
AUF1 (hnRNP D0) binds and destabilizes mRNA	19	56	0.00380409	8.44351e-05	0.00185757
DNA strand elongation	15	38	0.00258135	9.19175e-05	0.00202219
Cross-presentation of soluble exogenous antigens (endosomes)	18	53	0.0036003	0.000126452	0.00265548
Meiotic recombination	19	58	0.00393995	0.000131526	0.00276204
Telomere Maintenance	29	111	0.00754025	0.000146943	0.0030858
Polo-like kinase mediated events	11	23	0.00156239	0.000154844	0.00309687
Regulation of TP53 Activity through Phosphorylation	26	95	0.00645337	0.000156267	0.00312534
Association of TriC/CCT with target proteins during biosynthesis	15	40	0.00271721	0.000159083	0.00318166
Activation of the pre-replicative complex	14	36	0.00244549	0.000180342	0.00335113
Resolution of D-loop Structures through Holliday Junction Intermediates	14	36	0.00244549	0.000180342	0.00335113
Polymerase switching	9	16	0.00108688	0.000187266	0.00335113
Leading Strand Synthesis	9	16	0.00108688	0.000187266	0.00335113
Regulation of activated PAK-2p34 by proteasome mediated degradation	17	50	0.00339651	0.000189572	0.00335113
SCF-beta-TrCP mediated degradation of Emi1	18	55	0.00373616	0.000197125	0.00335113
FBXL7 down-regulates AURKA during mitotic entry and in early mitosis	18	55	0.00373616	0.000197125	0.00335113
Depurination	16	46	0.00312479	0.000225281	0.00382979
Resolution of D-Loop Structures	14	37	0.00251342	0.000237126	0.00403114
Vif-mediated degradation of APOBEC3G	18	56	0.00380409	0.00024393	0.00414681
Base Excision Repair	26	99	0.00672509	0.000290648	0.00465036
Degradation of DVL	18	57	0.00387202	0.000300139	0.00480222
Inhibition of DNA recombination at telomere	16	48	0.00326065	0.0003568	0.00570879
Vpu mediated degradation of CD4	17	53	0.0036003	0.000365971	0.00585553
Ubiquitin-dependent degradation of Cyclin D	17	54	0.00366823	0.000450125	0.00697757
Regulation of Apoptosis	17	54	0.00366823	0.000450125	0.00697757
Autodegradation of the E3 ubiquitin ligase COP1	17	54	0.00366823	0.000450125	0.00697757
TCF dependent signaling in response to WNT	45	216	0.0146729	0.000465171	0.00697757
Polymerase switching on the C-strand of the telomere	12	31	0.00210584	0.000527079	0.00790619
Cleavage of the damaged purine	15	45	0.00305686	0.000536655	0.00804983
Condensation of Prophase Chromosomes	17	55	0.00373616	0.00055045	0.00825674
UCH proteinases	25	98	0.00665716	0.000566495	0.00849742
Gap-filling DNA repair synthesis and ligation in TC-NER	19	66	0.00448339	0.000627923	0.00938078
Dual Incision in GG-NER	14	41	0.00278514	0.000643692	0.00938078
Cyclin E associated events during G1/S transition	23	88	0.00597785	0.000670056	0.00938078
Chaperonin-mediated protein folding	25	100	0.00679302	0.000749613	0.0104946
Protein folding	26	106	0.0072006	0.000779991	0.0105265
MAPK6/MAPK4 signaling	26	106	0.0072006	0.000779991	0.0105265
Degradation of GLI1 by the proteasome	18	62	0.00421167	0.000782536	0.0105265
Recognition and association of DNA glycosylase with site containing an affected pyrimidine	14	42	0.00285307	0.000808496	0.0105265
DNA Damage Bypass	17	57	0.00387202	0.000809731	0.0105265
Negative regulation of NOTCH4 signaling	17	57	0.00387202	0.000809731	0.0105265
Degradation of AXIN	17	57	0.00387202	0.000809731	0.0105265
Regulation of RUNX3 expression and activity	17	57	0.00387202	0.000809731	0.0105265
Transcriptional regulation by RUNX3	28	118	0.00801576	0.000823416	0.0107044
Cyclin A:Cdk2-associated events at S phase entry	23	90	0.00611372	0.000897918	0.0116729
G0 and Early G1	13	38	0.00258135	0.00097063	0.0126182
Transcription-Coupled Nucleotide Excision Repair (TC-NER)	22	85	0.00577406	0.000978121	0.0127156
Regulation of PTEN stability and activity	20	74	0.00502683	0.000979681	0.0127359
Host Interactions of HIV factors	33	150	0.0101895	0.00105506	0.0133237
RNA Polymerase I Promoter Escape	18	64	0.00434753	0.00111031	0.0133237
Hh mutants abrogate ligand secretion	18	64	0.00434753	0.00111031	0.0133237
Packaging Of Telomere Ends	12	34	0.00230963	0.00115395	0.0138474
Meiosis	23	92	0.00624958	0.00118991	0.0142789
Folding of actin by CCT/TriC	7	13	0.000883092	0.00121547	0.0145857
HDR through Single Strand Annealing (SSA)	13	39	0.00264928	0.00122035	0.0146442
Activation of gene expression by SREBF (SREBP)	19	70	0.00475511	0.00123142	0.014777
Inhibition of the proteolytic activity of APC/C required for the onset of anaphase by mitotic spindle checkpoint components	9	21	0.00142653	0.00127362	0.0152835
Inactivation of APC/C via direct inhibition of the APC/C complex	9	21	0.00142653	0.00127362	0.0152835
APC-Cdc20 mediated degradation of Nek2A	10	26	0.00176618	0.00155758	0.0171334
Hh mutants are degraded by ERAD	17	61	0.00414374	0.00164925	0.0181418
NIK-->noncanonical NF-kB signaling	17	61	0.00414374	0.00164925	0.0181418
Oxygen-dependent proline hydroxylation of Hypoxia-inducible Factor Alpha	19	72	0.00489097	0.00168466	0.0185313
Transcriptional Regulation by E2F6	14	46	0.00312479	0.00186697	0.0205367
Nucleotide Excision Repair	27	119	0.00808369	0.00187979	0.0206777
GLI3 is processed to GLI3R by the proteasome	17	62	0.00421167	0.00194748	0.0214222
Degradation of GLI2 by the proteasome	17	62	0.00421167	0.00194748	0.0214222
Dual incision in TC-NER	18	68	0.00461925	0.00212437	0.0230257
Transcriptional Regulation by TP53	82	486	0.0330141	0.00215729	0.0230257
Degradation of beta-catenin by the destruction complex	22	91	0.00618165	0.00224484	0.0230257
AURKA Activation by TPX2	19	74	0.00502683	0.00227178	0.0230257
Cooperation of Prefoldin and TriC/CCT in actin and tubulin folding	12	37	0.00251342	0.00230257	0.0230257
RHO GTPases activate PKNs	20	80	0.00543441	0.00239111	0.0239111
Metabolism of polyamines	20	80	0.00543441	0.00239111	0.0239111
Global Genome Nucleotide Excision Repair (GG-NER)	22	92	0.00624958	0.00255393	0.0255393
Chk1/Chk2(Cds1) mediated inactivation of Cyclin B:Cdk1 complex	7	15	0.00101895	0.00269413	0.0269413
Transcriptional regulation by small RNAs	20	81	0.00550234	0.0027436	0.027436
Regulation of RAS by GAPs	18	71	0.00482304	0.00331853	0.0331853
Prefoldin mediated transfer of substrate to CCT/TriC	10	29	0.00196997	0.00337454	0.0337454
RNA Polymerase I Promoter Opening	11	34	0.00230963	0.00349415	0.0349415
Phosphorylation of the APC/C	8	20	0.0013586	0.00351237	0.0351237
Asymmetric localization of PCP proteins	17	66	0.00448339	0.00363026	0.0361314
Dectin-1 mediated noncanonical NF-kB signaling	17	66	0.00448339	0.00363026	0.0361314
TP53 Regulates Transcription of DNA Repair Genes	21	89	0.00604578	0.00365749	0.0361314
Hedgehog ligand biogenesis	18	72	0.00489097	0.00382315	0.0361314
Unwinding of DNA	6	12	0.000815162	0.00382545	0.0361314
Regulation of expression of SLITs and ROBOs	36	183	0.0124312	0.0040146	0.0361314
SIRT1 negatively regulates rRNA expression	13	45	0.00305686	0.00409305	0.0368375
Formation of the beta-catenin:TCF transactivating complex	17	67	0.00455132	0.00420019	0.0378017
Defective CFTR causes cystic fibrosis	17	67	0.00455132	0.00420019	0.0378017
Formation of tubulin folding intermediates by CCT/TriC	10	30	0.00203791	0.00426006	0.0383406
Resolution of D-loop Structures through Synthesis-Dependent Strand Annealing (SDSA)	10	30	0.00203791	0.00426006	0.0383406
Regulation of TP53 Activity	35	178	0.0120916	0.00453773	0.0408396
Base-Excision Repair, AP Site Formation	16	62	0.00421167	0.00459588	0.0413629
Cleavage of the damaged pyrimidine	14	51	0.00346444	0.00459617	0.0413655
Depyrimidination	14	51	0.00346444	0.00459617	0.0413655
TP53 Regulates Transcription of Genes Involved in G2 Cell Cycle Arrest	8	21	0.00142653	0.00467761	0.0420985
Lagging Strand Synthesis	9	26	0.00176618	0.00514375	0.0437423
NoRC negatively regulates rRNA expression	19	80	0.00543441	0.00514874	0.0437423
Regulation of cholesterol biosynthesis by SREBP (SREBF)	20	86	0.00584199	0.00522548	0.0437423
Signaling by NOTCH4	21	92	0.00624958	0.00526049	0.0437423
Mitotic Prophase	28	135	0.00917057	0.00526653	0.0437423
DNA methylation	11	36	0.00244549	0.00529316	0.0437423
Cellular responses to stress	109	700	0.0475511	0.00546779	0.0437423
HIV Infection	48	267	0.0181374	0.00554691	0.0443753
Gene Silencing by RNA	25	117	0.00794783	0.00565218	0.0452174
Regulation of mRNA stability by proteins that bind AU-rich elements	21	93	0.00631751	0.00590894	0.0472716
